# Supplementary material for: {5,5′-Bis(methoxy­carbonyl­meth­oxy)-2,2′-[ethane-1,2-diylbis(nitrilo­methyl­idyne)]­diphenolato}copper(II)
Source: Acta Crystallogr Sect E Struct Rep Online. 2008 Oct 18;64(Pt 11):m1432. doi: 10.1107/S1600536808033084 (PMC2959654; doi:10.1107/S1600536808033084)
Supplement: Supplementary file 1 [file e-64-m1432-sup1.cif]

##############################################################################
###                                                                        ###
###        Electronic paper (Acta Crystallographica Section E)             ###
###                                                                        ###
##############################################################################
#                                                                            #
# This CIF contains the data in a paper accepted for publication in Acta     #
# Crystallographica Section E. It conforms to the requirements of Notes      #
# for Authors for Section E, and has been peer reviewed under the auspices   #
# of the IUCr Commission on Journals.                                        #
#                                                                            #
# Full details of the Crystallographic Information File format               #
# are given in the paper "The Crystallographic Information File (CIF):       #
# a New Standard Archive File for Crystallography" by S. R. Hall, F. H.      #
# Allen and I. D. Brown [Acta Cryst. (1991), A47, 655-685].                  #
#                                                                            #
# The current version of the core CIF dictionary is obtainable from          #
# ftp://ftp.iucr.org/pub/cif_core.dic. The current version number is 2.4.    #
#                                                                            #
# Software is freely available for graphical display of the structure(s) in  #
# this CIF.  For information consult the CIF home page http://www.iucr.org/  #
# cif/home.html                                                              #
#                                                                            #
# This file may be used for bona fide research purposes within the           #
# scientific community so long as proper attribution is given to the journal # 
# article from which it was obtained.                                        #
#                                                                            #
##############################################################################
                                             
data_global
_audit_creation_method     'SHELXL97'
_journal_date_recd_electronic     2008-09-12
_journal_date_accepted     2008-10-13
_journal_name_full     'Acta Crystallographica, Section E'
_journal_year     2008
_journal_volume     64
_journal_issue     11
_journal_page_first     m1432
_journal_page_last     m1432
_journal_paper_category     QM
_journal_coeditor_code     ZL2141
_publ_contact_author_name     'Jian-Fang Ma'
_publ_contact_author_address
;
Department of Chemistry
Northeast Normal University
Changchun 130024
People's Republic of China
;
_publ_contact_author_email     majf247nenu@yahoo.com.cn
_publ_contact_author_fax     +86-431-85098620
_publ_contact_author_phone     +86-431-85098620
_publ_section_title
;\
{5,5'-Bis(methoxycarbonylmethoxy)-2,2'-[ethane-1,2-diylbis(nitrilomethylidyne)]\
diphenolato}copper(II)
;
loop_
    _publ_author_name
    _publ_author_address
    'Zhi-Hui Wang'
;
Department of Chemistry
Northeast Normal University
Changchun 130024
People's Republic of China
;
    'Jian-Fang Ma'
;
Department of Chemistry
Northeast Normal University
Changchun 130024
People's Republic of China
;
    'Hua Wu'
;
Department of Chemistry
Northeast Normal University
Changchun 130024
People's Republic of China
;
    'Hai-Yan Liu'
;
Department of Chemistry
Northeast Normal University
Changchun 130024
People's Republic of China
;
data_I
_audit_creation_method     SHELXL97
_chemical_name_systematic
;
{5,5'-Bis(methoxycarbonylmethoxy)-2,2'-[ethane-1,2-
diylbis(nitrilomethylidyne)]diphenolato}copper(II)
;
_chemical_name_common     ?
_chemical_formula_moiety     'C22 H22 Cu N2 O8'
_chemical_formula_sum     'C22 H22 Cu N2 O8'
_chemical_formula_iupac     '[Cu (C22 H22 N2 O8)]'
_chemical_formula_weight     505.96
_chemical_melting_point     ?
_symmetry_cell_setting     triclinic
_symmetry_space_group_name_H-M     'P -1'
_symmetry_space_group_name_Hall     '-P 1'
loop_
    _symmetry_equiv_pos_as_xyz
    'x, y, z'
    '-x, -y, -z'
_cell_length_a     9.6680(10)
_cell_length_b     10.0120(10)
_cell_length_c     11.763(2)
_cell_angle_alpha     85.251(2)
_cell_angle_beta     80.381(2)
_cell_angle_gamma     75.383(2)
_cell_volume     1085.3(2)
_cell_formula_units_Z     2
_cell_measurement_reflns_used     4482
_cell_measurement_theta_min     1.8
_cell_measurement_theta_max     26.7
_cell_measurement_temperature     293(2)
_exptl_crystal_description     block
_exptl_crystal_colour     brown
_exptl_crystal_size_max     0.40
_exptl_crystal_size_mid     0.30
_exptl_crystal_size_min     0.25
_exptl_crystal_density_diffrn     1.548
_exptl_crystal_density_meas     ?
_exptl_crystal_density_method     'not measured'
_exptl_crystal_F_000     522
_exptl_absorpt_coefficient_mu     1.059
_exptl_absorpt_correction_type     multi-scan
_exptl_absorpt_process_details     '(SADABS; Sheldrick, 1996)'
_exptl_absorpt_correction_T_min     0.677
_exptl_absorpt_correction_T_max     0.778
_exptl_special_details
;
;
_diffrn_ambient_temperature     293(2)
_diffrn_radiation_type     MoK\a
_diffrn_radiation_wavelength     0.71069
_diffrn_radiation_source     'fine-focus sealed tube'
_diffrn_radiation_monochromator     graphite
_diffrn_measurement_device_type     'Bruker APEX CCD area-detector'
_diffrn_measurement_method     \w
_diffrn_detector_area_resol_mean     ?
_diffrn_reflns_number     6326
_diffrn_reflns_av_R_equivalents     0.0182
_diffrn_reflns_av_sigmaI/netI     0.0530
_diffrn_reflns_theta_min     1.76
_diffrn_reflns_theta_max     26.67
_diffrn_reflns_theta_full     25.00
_diffrn_measured_fraction_theta_max     0.977
_diffrn_measured_fraction_theta_full     0.988
_diffrn_reflns_limit_h_min     -9
_diffrn_reflns_limit_h_max     12
_diffrn_reflns_limit_k_min     -9
_diffrn_reflns_limit_k_max     12
_diffrn_reflns_limit_l_min     -13
_diffrn_reflns_limit_l_max     14
_diffrn_standards_number     0
_diffrn_standards_interval_count     ?
_diffrn_standards_interval_time     ?
_diffrn_standards_decay_%     ?
_refine_special_details
;
Refinement of <i>F</i>^2^ against ALL reflections. The weighted <i>R</i>-factor
<i>wR</i> and goodness of fit <i>S</i> are based on <i>F</i>^2^, conventional
<i>R</i>-factors <i>R</i> are based on <i>F</i>, with <i>F</i> set to zero for
negative <i>F</i>^2^. The threshold expression of <i>F</i>^2^ >
\s(<i>F</i>^2^) is used only for calculating <i>R</i>-factors(gt) <i>etc</i>.
and is not relevant to the choice of reflections for refinement.
<i>R</i>-factors based on <i>F</i>^2^ are statistically about twice as large
as those based on <i>F</i>, and <i>R</i>- factors based on ALL data will be
even larger.
;
_reflns_number_total     4482
_reflns_number_gt     3096
_reflns_threshold_expression     I>2\s(I)
_refine_ls_structure_factor_coef     Fsqd
_refine_ls_matrix_type     full
_refine_ls_R_factor_all     0.0832
_refine_ls_R_factor_gt     0.0530
_refine_ls_wR_factor_gt     0.1086
_refine_ls_wR_factor_ref     0.1238
_refine_ls_goodness_of_fit_ref     1.030
_refine_ls_restrained_S_all     1.030
_refine_ls_number_reflns     4482
_refine_ls_number_parameters     298
_refine_ls_number_restraints     0
_refine_ls_hydrogen_treatment     constr
_refine_ls_weighting_scheme     calc
_refine_ls_weighting_details
       'calc w = 1/[\s^2^(Fo^2^)+(0.0435P)^2^+0.7616P] where P=(Fo^2^+2Fc^2^)/3'
_atom_sites_solution_hydrogens     geom
_atom_sites_solution_primary     direct
_atom_sites_solution_secondary     difmap
_refine_ls_shift/su_max     0.000
_refine_ls_shift/su_mean     0.000
_refine_diff_density_max     0.470
_refine_diff_density_min     -0.318
_refine_ls_extinction_method     none
_refine_ls_extinction_coef     ?
loop_
    _atom_type_symbol
    _atom_type_description
    _atom_type_scat_dispersion_real
    _atom_type_scat_dispersion_imag
    _atom_type_scat_source
    'C' 'C' 0.0033 0.0016
                         'International Tables Vol C Tables 4.2.6.8 and 6.1.1.4'
    'H' 'H' 0.0000 0.0000
                         'International Tables Vol C Tables 4.2.6.8 and 6.1.1.4'
    'N' 'N' 0.0061 0.0033
                         'International Tables Vol C Tables 4.2.6.8 and 6.1.1.4'
    'O' 'O' 0.0106 0.0060
                         'International Tables Vol C Tables 4.2.6.8 and 6.1.1.4'
    'Cu' 'Cu' 0.3201 1.2651
                         'International Tables Vol C Tables 4.2.6.8 and 6.1.1.4'
_computing_data_collection     'SMART (Bruker, 1997)'
_computing_cell_refinement     'SAINT (Bruker, 1999)'
_computing_data_reduction     'SAINT (Bruker, 1999)'
_computing_structure_solution     'SHELXS97 (Sheldrick, 2008)'
_computing_structure_refinement     'SHELXL97 (Sheldrick, 2008)'
_computing_molecular_graphics     'SHELXTL-Plus (Sheldrick, 2008)'
_computing_publication_material     'SHELXL97 (Sheldrick, 2008)'
loop_
    _atom_site_type_symbol
    _atom_site_label
    _atom_site_fract_x
    _atom_site_fract_y
    _atom_site_fract_z
    _atom_site_U_iso_or_equiv
    _atom_site_adp_type
    _atom_site_calc_flag
    _atom_site_refinement_flags
    _atom_site_occupancy
    _atom_site_disorder_assembly
    _atom_site_disorder_group
    Cu Cu1 -0.02639(5) 0.15738(5) 0.40718(4) 0.04568(17) Uani d . 1 . .
    C C1 0.8714(5) 0.5674(5) 0.3845(4) 0.0811(15) Uani d . 1 . .
    H H1A 0.8657 0.6225 0.4488 0.122 Uiso calc R 1 . .
    H H1B 0.8845 0.6213 0.3139 0.122 Uiso calc R 1 . .
    H H1C 0.9518 0.4882 0.3850 0.122 Uiso calc R 1 . .
    C C2 0.7312(5) 0.4448(4) 0.3101(4) 0.0581(11) Uani d . 1 . .
    C C3 0.5930(4) 0.3988(4) 0.3310(3) 0.0519(10) Uani d . 1 . .
    H H3A 0.5849 0.3465 0.4039 0.062 Uiso calc R 1 . .
    H H3B 0.5108 0.4782 0.3334 0.062 Uiso calc R 1 . .
    C C4 0.4834(4) 0.2571(4) 0.2380(3) 0.0528(10) Uani d . 1 . .
    C C5 0.4966(4) 0.1810(5) 0.1410(3) 0.0578(11) Uani d . 1 . .
    H H5 0.5777 0.1718 0.0845 0.069 Uiso calc R 1 . .
    C C6 0.3889(4) 0.1208(4) 0.1310(3) 0.0558(10) Uani d . 1 . .
    H H6 0.3973 0.0705 0.0661 0.067 Uiso calc R 1 . .
    C C7 0.2642(4) 0.1313(4) 0.2149(3) 0.0466(9) Uani d . 1 . .
    C C8 0.2522(4) 0.2083(4) 0.3138(3) 0.0447(9) Uani d . 1 . .
    C C9 0.3649(4) 0.2707(4) 0.3234(3) 0.0499(9) Uani d . 1 . .
    H H9 0.3593 0.3212 0.3877 0.060 Uiso calc R 1 . .
    C C10 0.1556(4) 0.0667(4) 0.1949(3) 0.0546(10) Uani d . 1 . .
    H H10 0.1739 0.0167 0.1286 0.066 Uiso calc R 1 . .
    C C11 -0.0766(5) 0.0142(6) 0.2262(4) 0.0791(15) Uani d . 1 . .
    H H11A -0.1344 0.0822 0.1785 0.095 Uiso calc R 1 . .
    H H11B -0.0307 -0.0662 0.1809 0.095 Uiso calc R 1 . .
    C C12 -0.1694(5) -0.0249(5) 0.3272(4) 0.0785(15) Uani d . 1 . .
    H H12A -0.1265 -0.1178 0.3546 0.094 Uiso calc R 1 . .
    H H12B -0.2629 -0.0241 0.3069 0.094 Uiso calc R 1 . .
    C C13 -0.2968(4) 0.0871(4) 0.4993(4) 0.0567(11) Uani d . 1 . .
    H H13 -0.3664 0.0395 0.4938 0.068 Uiso calc R 1 . .
    C C14 -0.3203(4) 0.1694(4) 0.5965(3) 0.0484(9) Uani d . 1 . .
    C C15 -0.2202(4) 0.2436(4) 0.6176(3) 0.0461(9) Uani d . 1 . .
    C C16 -0.2502(4) 0.3153(4) 0.7201(3) 0.0501(10) Uani d . 1 . .
    H H16 -0.1866 0.3655 0.7347 0.060 Uiso calc R 1 . .
    C C17 -0.4452(4) 0.1743(5) 0.6791(4) 0.0609(11) Uani d . 1 . .
    H H17 -0.5127 0.1285 0.6649 0.073 Uiso calc R 1 . .
    C C18 -0.4712(4) 0.2421(5) 0.7772(4) 0.0628(12) Uani d . 1 . .
    H H18 -0.5545 0.2420 0.8297 0.075 Uiso calc R 1 . .
    C C19 -0.3721(4) 0.3127(4) 0.7997(3) 0.0548(10) Uani d . 1 . .
    C C20 -0.3016(4) 0.4378(5) 0.9347(4) 0.0638(12) Uani d . 1 . .
    H H20A -0.3435 0.4885 1.0040 0.077 Uiso calc R 1 . .
    H H20B -0.2760 0.5030 0.8741 0.077 Uiso calc R 1 . .
    C C21 -0.1672(5) 0.3315(5) 0.9570(3) 0.0571(11) Uani d . 1 . .
    C C22 0.0779(5) 0.3088(6) 0.9761(5) 0.1005(19) Uani d . 1 . .
    H H22A 0.1489 0.3625 0.9632 0.151 Uiso calc R 1 . .
    H H22B 0.1110 0.2290 0.9299 0.151 Uiso calc R 1 . .
    H H22C 0.0634 0.2799 1.0562 0.151 Uiso calc R 1 . .
    N N1 -0.1881(3) 0.0725(3) 0.4185(3) 0.0542(8) Uani d . 1 . .
    N N2 0.0342(3) 0.0715(3) 0.2610(3) 0.0540(8) Uani d . 1 . .
    O O1 -0.1002(3) 0.2473(3) 0.5482(2) 0.0537(7) Uani d . 1 . .
    O O2 0.1423(3) 0.2237(3) 0.3977(2) 0.0534(7) Uani d . 1 . .
    O O3 -0.4053(3) 0.3772(3) 0.9017(2) 0.0682(8) Uani d . 1 . .
    O O4 0.5962(3) 0.3158(3) 0.2393(2) 0.0674(8) Uani d . 1 . .
    O O5 -0.1593(3) 0.2113(3) 0.9815(3) 0.0723(9) Uani d . 1 . .
    O O6 -0.0568(3) 0.3915(3) 0.9447(3) 0.0736(9) Uani d . 1 . .
    O O7 0.7385(3) 0.5219(3) 0.3929(2) 0.0650(8) Uani d . 1 . .
    O O8 0.8223(4) 0.4170(5) 0.2289(4) 0.1257(18) Uani d . 1 . .
loop_
    _atom_site_aniso_label
    _atom_site_aniso_U_11
    _atom_site_aniso_U_22
    _atom_site_aniso_U_33
    _atom_site_aniso_U_12
    _atom_site_aniso_U_13
    _atom_site_aniso_U_23
    Cu1 0.0420(3) 0.0513(3) 0.0476(3) -0.0201(2) -0.0019(2) -0.0069(2)
    C1 0.071(3) 0.092(4) 0.095(4) -0.043(3) -0.011(3) -0.020(3)
    C2 0.058(3) 0.058(3) 0.062(3) -0.023(2) 0.001(2) -0.009(2)
    C3 0.051(2) 0.059(3) 0.049(2) -0.0212(19) -0.0031(18) -0.003(2)
    C4 0.052(2) 0.061(3) 0.048(2) -0.024(2) -0.0011(19) -0.001(2)
    C5 0.050(2) 0.075(3) 0.048(2) -0.023(2) 0.0092(19) -0.008(2)
    C6 0.056(2) 0.066(3) 0.044(2) -0.018(2) 0.0061(19) -0.016(2)
    C7 0.049(2) 0.044(2) 0.046(2) -0.0125(17) -0.0030(18) -0.0057(18)
    C8 0.042(2) 0.048(2) 0.045(2) -0.0152(17) 0.0003(17) -0.0038(17)
    C9 0.051(2) 0.057(2) 0.047(2) -0.0233(19) 0.0004(18) -0.0109(19)
    C10 0.059(2) 0.060(3) 0.049(2) -0.022(2) -0.001(2) -0.016(2)
    C11 0.073(3) 0.113(4) 0.069(3) -0.053(3) 0.000(2) -0.033(3)
    C12 0.073(3) 0.093(4) 0.086(3) -0.050(3) -0.005(3) -0.025(3)
    C13 0.046(2) 0.065(3) 0.066(3) -0.029(2) -0.007(2) 0.002(2)
    C14 0.039(2) 0.055(2) 0.053(2) -0.0189(18) -0.0059(18) 0.0068(19)
    C15 0.0350(19) 0.055(2) 0.047(2) -0.0136(17) -0.0037(17) 0.0067(19)
    C16 0.040(2) 0.062(3) 0.049(2) -0.0179(18) -0.0001(17) -0.0035(19)
    C17 0.044(2) 0.073(3) 0.071(3) -0.029(2) -0.004(2) 0.002(2)
    C18 0.041(2) 0.077(3) 0.066(3) -0.018(2) 0.011(2) 0.003(2)
    C19 0.041(2) 0.064(3) 0.052(2) -0.0060(19) 0.0019(19) 0.000(2)
    C20 0.053(2) 0.072(3) 0.061(3) -0.011(2) 0.009(2) -0.018(2)
    C21 0.065(3) 0.065(3) 0.038(2) -0.014(2) 0.0038(19) -0.010(2)
    C22 0.075(4) 0.095(4) 0.136(5) -0.007(3) -0.044(3) -0.012(4)
    N1 0.0485(19) 0.060(2) 0.061(2) -0.0244(16) -0.0032(17) -0.0137(17)
    N2 0.054(2) 0.063(2) 0.053(2) -0.0263(17) -0.0062(16) -0.0137(17)
    O1 0.0457(14) 0.0697(19) 0.0502(15) -0.0286(13) 0.0075(12) -0.0129(14)
    O2 0.0483(15) 0.0673(18) 0.0489(15) -0.0277(13) 0.0086(12) -0.0172(13)
    O3 0.0498(17) 0.088(2) 0.0567(18) -0.0110(16) 0.0147(14) -0.0127(16)
    O4 0.0584(17) 0.093(2) 0.0611(18) -0.0453(17) 0.0108(14) -0.0208(16)
    O5 0.087(2) 0.063(2) 0.065(2) -0.0197(17) -0.0041(16) -0.0023(16)
    O6 0.066(2) 0.070(2) 0.086(2) -0.0150(17) -0.0160(17) -0.0054(18)
    O7 0.0600(18) 0.078(2) 0.0647(19) -0.0299(16) -0.0067(15) -0.0144(16)
    O8 0.093(3) 0.181(4) 0.126(3) -0.091(3) 0.052(3) -0.097(3)
_geom_special_details
;
All e.s.d.'s (except the e.s.d. in the dihedral angle between two l.s. planes)
are estimated using the full covariance matrix. The cell e.s.d.'s are taken
into account individually in the estimation of e.s.d.'s in distances, angles
and torsion angles; correlations between e.s.d.'s in cell parameters are only
used when they are defined by crystal symmetry. An approximate (isotropic)
treatment of cell e.s.d.'s is used for estimating e.s.d.'s involving l.s.
planes.
;
loop_
    _geom_bond_atom_site_label_1
    _geom_bond_atom_site_label_2
    _geom_bond_site_symmetry_2
    _geom_bond_distance
    _geom_bond_publ_flag
    Cu1 O2 . 1.894(2) ?
    Cu1 O1 . 1.897(3) ?
    Cu1 N2 . 1.922(3) ?
    Cu1 N1 . 1.941(3) ?
    C1 O7 . 1.454(5) ?
    C1 H1A . 0.9600 ?
    C1 H1B . 0.9600 ?
    C1 H1C . 0.9600 ?
    C2 O8 . 1.186(5) ?
    C2 O7 . 1.313(5) ?
    C2 C3 . 1.497(5) ?
    C3 O4 . 1.407(4) ?
    C3 H3A . 0.9700 ?
    C3 H3B . 0.9700 ?
    C4 O4 . 1.366(4) ?
    C4 C9 . 1.379(5) ?
    C4 C5 . 1.394(5) ?
    C5 C6 . 1.353(5) ?
    C5 H5 . 0.9300 ?
    C6 C7 . 1.412(5) ?
    C6 H6 . 0.9300 ?
    C7 C8 . 1.421(5) ?
    C7 C10 . 1.423(5) ?
    C8 O2 . 1.310(4) ?
    C8 C9 . 1.410(5) ?
    C9 H9 . 0.9300 ?
    C10 N2 . 1.287(5) ?
    C10 H10 . 0.9300 ?
    C11 C12 . 1.453(6) ?
    C11 N2 . 1.463(5) ?
    C11 H11A . 0.9700 ?
    C11 H11B . 0.9700 ?
    C12 N1 . 1.469(5) ?
    C12 H12A . 0.9700 ?
    C12 H12B . 0.9700 ?
    C13 N1 . 1.281(5) ?
    C13 C14 . 1.419(6) ?
    C13 H13 . 0.9300 ?
    C14 C17 . 1.411(5) ?
    C14 C15 . 1.422(5) ?
    C15 O1 . 1.309(4) ?
    C15 C16 . 1.405(5) ?
    C16 C19 . 1.381(5) ?
    C16 H16 . 0.9300 ?
    C17 C18 . 1.342(6) ?
    C17 H17 . 0.9300 ?
    C18 C19 . 1.395(6) ?
    C18 H18 . 0.9300 ?
    C19 O3 . 1.362(5) ?
    C20 O3 . 1.415(5) ?
    C20 C21 . 1.504(6) ?
    C20 H20A . 0.9700 ?
    C20 H20B . 0.9700 ?
    C21 O5 . 1.200(5) ?
    C21 O6 . 1.333(5) ?
    C22 O6 . 1.444(5) ?
    C22 H22A . 0.9600 ?
    C22 H22B . 0.9600 ?
    C22 H22C . 0.9600 ?
loop_
    _geom_angle_atom_site_label_1
    _geom_angle_atom_site_label_2
    _geom_angle_atom_site_label_3
    _geom_angle_site_symmetry_1
    _geom_angle_site_symmetry_3
    _geom_angle
    _geom_angle_publ_flag
    O2 Cu1 O1 . . 89.23(10) ?
    O2 Cu1 N2 . . 93.86(12) ?
    O1 Cu1 N2 . . 175.69(13) ?
    O2 Cu1 N1 . . 174.74(13) ?
    O1 Cu1 N1 . . 92.91(12) ?
    N2 Cu1 N1 . . 84.26(13) ?
    O7 C1 H1A . . 109.5 ?
    O7 C1 H1B . . 109.5 ?
    H1A C1 H1B . . 109.5 ?
    O7 C1 H1C . . 109.5 ?
    H1A C1 H1C . . 109.5 ?
    H1B C1 H1C . . 109.5 ?
    O8 C2 O7 . . 123.9(4) ?
    O8 C2 C3 . . 124.7(4) ?
    O7 C2 C3 . . 111.4(4) ?
    O4 C3 C2 . . 107.1(3) ?
    O4 C3 H3A . . 110.3 ?
    C2 C3 H3A . . 110.3 ?
    O4 C3 H3B . . 110.3 ?
    C2 C3 H3B . . 110.3 ?
    H3A C3 H3B . . 108.5 ?
    O4 C4 C9 . . 124.2(4) ?
    O4 C4 C5 . . 114.2(3) ?
    C9 C4 C5 . . 121.7(4) ?
    C6 C5 C4 . . 118.6(4) ?
    C6 C5 H5 . . 120.7 ?
    C4 C5 H5 . . 120.7 ?
    C5 C6 C7 . . 122.7(4) ?
    C5 C6 H6 . . 118.6 ?
    C7 C6 H6 . . 118.6 ?
    C6 C7 C8 . . 118.3(3) ?
    C6 C7 C10 . . 118.4(4) ?
    C8 C7 C10 . . 123.3(3) ?
    O2 C8 C9 . . 117.8(3) ?
    O2 C8 C7 . . 123.6(3) ?
    C9 C8 C7 . . 118.5(3) ?
    C4 C9 C8 . . 120.2(4) ?
    C4 C9 H9 . . 119.9 ?
    C8 C9 H9 . . 119.9 ?
    N2 C10 C7 . . 125.5(4) ?
    N2 C10 H10 . . 117.2 ?
    C7 C10 H10 . . 117.2 ?
    C12 C11 N2 . . 110.4(4) ?
    C12 C11 H11A . . 109.6 ?
    N2 C11 H11A . . 109.6 ?
    C12 C11 H11B . . 109.6 ?
    N2 C11 H11B . . 109.6 ?
    H11A C11 H11B . . 108.1 ?
    C11 C12 N1 . . 109.6(4) ?
    C11 C12 H12A . . 109.7 ?
    N1 C12 H12A . . 109.7 ?
    C11 C12 H12B . . 109.7 ?
    N1 C12 H12B . . 109.7 ?
    H12A C12 H12B . . 108.2 ?
    N1 C13 C14 . . 125.7(4) ?
    N1 C13 H13 . . 117.2 ?
    C14 C13 H13 . . 117.2 ?
    C17 C14 C13 . . 119.1(4) ?
    C17 C14 C15 . . 117.9(4) ?
    C13 C14 C15 . . 123.0(3) ?
    O1 C15 C16 . . 117.8(3) ?
    O1 C15 C14 . . 124.0(4) ?
    C16 C15 C14 . . 118.2(3) ?
    C19 C16 C15 . . 121.4(4) ?
    C19 C16 H16 . . 119.3 ?
    C15 C16 H16 . . 119.3 ?
    C18 C17 C14 . . 123.0(4) ?
    C18 C17 H17 . . 118.5 ?
    C14 C17 H17 . . 118.5 ?
    C17 C18 C19 . . 119.4(4) ?
    C17 C18 H18 . . 120.3 ?
    C19 C18 H18 . . 120.3 ?
    O3 C19 C16 . . 124.2(4) ?
    O3 C19 C18 . . 115.8(3) ?
    C16 C19 C18 . . 120.0(4) ?
    O3 C20 C21 . . 112.0(4) ?
    O3 C20 H20A . . 109.2 ?
    C21 C20 H20A . . 109.2 ?
    O3 C20 H20B . . 109.2 ?
    C21 C20 H20B . . 109.2 ?
    H20A C20 H20B . . 107.9 ?
    O5 C21 O6 . . 125.0(4) ?
    O5 C21 C20 . . 125.8(4) ?
    O6 C21 C20 . . 109.2(4) ?
    O6 C22 H22A . . 109.5 ?
    O6 C22 H22B . . 109.5 ?
    H22A C22 H22B . . 109.5 ?
    O6 C22 H22C . . 109.5 ?
    H22A C22 H22C . . 109.5 ?
    H22B C22 H22C . . 109.5 ?
    C13 N1 C12 . . 120.7(3) ?
    C13 N1 Cu1 . . 126.4(3) ?
    C12 N1 Cu1 . . 112.7(2) ?
    C10 N2 C11 . . 121.1(3) ?
    C10 N2 Cu1 . . 125.9(3) ?
    C11 N2 Cu1 . . 112.9(3) ?
    C15 O1 Cu1 . . 128.0(2) ?
    C8 O2 Cu1 . . 127.6(2) ?
    C19 O3 C20 . . 118.2(3) ?
    C4 O4 C3 . . 119.5(3) ?
    C21 O6 C22 . . 117.1(4) ?
    C2 O7 C1 . . 116.2(3) ?
loop_
    _geom_torsion_atom_site_label_1
    _geom_torsion_atom_site_label_2
    _geom_torsion_atom_site_label_3
    _geom_torsion_atom_site_label_4
    _geom_torsion_site_symmetry_1
    _geom_torsion_site_symmetry_2
    _geom_torsion_site_symmetry_3
    _geom_torsion_site_symmetry_4
    _geom_torsion
    _geom_torsion_publ_flag
    O8 C2 C3 O4 . . . . 1.7(7) ?
    O7 C2 C3 O4 . . . . -179.1(3) ?
    O4 C4 C5 C6 . . . . -178.9(4) ?
    C9 C4 C5 C6 . . . . 0.7(7) ?
    C4 C5 C6 C7 . . . . -0.4(7) ?
    C5 C6 C7 C8 . . . . -0.1(6) ?
    C5 C6 C7 C10 . . . . 178.6(4) ?
    C6 C7 C8 O2 . . . . -179.2(4) ?
    C10 C7 C8 O2 . . . . 2.2(6) ?
    C6 C7 C8 C9 . . . . 0.1(6) ?
    C10 C7 C8 C9 . . . . -178.5(4) ?
    O4 C4 C9 C8 . . . . 178.9(4) ?
    C5 C4 C9 C8 . . . . -0.7(6) ?
    O2 C8 C9 C4 . . . . 179.6(4) ?
    C7 C8 C9 C4 . . . . 0.3(6) ?
    C6 C7 C10 N2 . . . . -177.2(4) ?
    C8 C7 C10 N2 . . . . 1.4(7) ?
    N2 C11 C12 N1 . . . . 34.7(6) ?
    N1 C13 C14 C17 . . . . -179.5(4) ?
    N1 C13 C14 C15 . . . . -2.2(7) ?
    C17 C14 C15 O1 . . . . 179.8(3) ?
    C13 C14 C15 O1 . . . . 2.5(6) ?
    C17 C14 C15 C16 . . . . 1.1(5) ?
    C13 C14 C15 C16 . . . . -176.2(4) ?
    O1 C15 C16 C19 . . . . -177.8(3) ?
    C14 C15 C16 C19 . . . . 1.0(6) ?
    C13 C14 C17 C18 . . . . 175.5(4) ?
    C15 C14 C17 C18 . . . . -1.9(6) ?
    C14 C17 C18 C19 . . . . 0.6(7) ?
    C15 C16 C19 O3 . . . . 178.4(4) ?
    C15 C16 C19 C18 . . . . -2.4(6) ?
    C17 C18 C19 O3 . . . . -179.1(4) ?
    C17 C18 C19 C16 . . . . 1.5(6) ?
    O3 C20 C21 O5 . . . . -22.9(6) ?
    O3 C20 C21 O6 . . . . 156.8(3) ?
    C14 C13 N1 C12 . . . . 174.8(4) ?
    C14 C13 N1 Cu1 . . . . 0.4(6) ?
    C11 C12 N1 C13 . . . . 158.0(4) ?
    C11 C12 N1 Cu1 . . . . -26.8(5) ?
    O1 Cu1 N1 C13 . . . . 0.8(4) ?
    N2 Cu1 N1 C13 . . . . -175.9(4) ?
    O1 Cu1 N1 C12 . . . . -174.0(3) ?
    N2 Cu1 N1 C12 . . . . 9.3(3) ?
    C7 C10 N2 C11 . . . . 173.2(4) ?
    C7 C10 N2 Cu1 . . . . -4.0(6) ?
    C12 C11 N2 C10 . . . . 154.5(4) ?
    C12 C11 N2 Cu1 . . . . -28.0(5) ?
    O2 Cu1 N2 C10 . . . . 2.8(4) ?
    N1 Cu1 N2 C10 . . . . -172.3(4) ?
    O2 Cu1 N2 C11 . . . . -174.6(3) ?
    N1 Cu1 N2 C11 . . . . 10.3(3) ?
    C16 C15 O1 Cu1 . . . . 177.8(3) ?
    C14 C15 O1 Cu1 . . . . -0.9(5) ?
    O2 Cu1 O1 C15 . . . . -175.7(3) ?
    N1 Cu1 O1 C15 . . . . -0.6(3) ?
    C9 C8 O2 Cu1 . . . . 178.0(3) ?
    C7 C8 O2 Cu1 . . . . -2.7(5) ?
    O1 Cu1 O2 C8 . . . . -176.5(3) ?
    N2 Cu1 O2 C8 . . . . 0.4(3) ?
    C16 C19 O3 C20 . . . . -7.3(6) ?
    C18 C19 O3 C20 . . . . 173.4(4) ?
    C21 C20 O3 C19 . . . . -65.3(5) ?
    C9 C4 O4 C3 . . . . -1.7(6) ?
    C5 C4 O4 C3 . . . . 177.9(4) ?
    C2 C3 O4 C4 . . . . 178.6(3) ?
    O5 C21 O6 C22 . . . . -7.4(6) ?
    C20 C21 O6 C22 . . . . 172.9(4) ?
    O8 C2 O7 C1 . . . . -3.5(7) ?
    C3 C2 O7 C1 . . . . 177.3(4) ?
