# Supplementary material for: {5,5′-Bis(methoxy­carbonyl­meth­oxy)-2,2′-[ethane-1,2-diylbis(nitrilo­methyl­idyne)]­diphenolato}copper(II)
Source: Acta Crystallogr Sect E Struct Rep Online. 2008 Oct 18;64(Pt 11):m1432. doi: 10.1107/S1600536808033084 (PMC2959654; doi:10.1107/S1600536808033084)
Supplement: Supplementary file 2 [file e-64-m1432-Isup2.hkl]

#
# h,k,l, Fc-squared, Fo-squared, sigma(Fo-squared) and status flag
#
data_I
_shelx_title ' mm in P-1'
_shelx_refln_list_code          4
_shelx_F_calc_maximum      264.38
_exptl_crystal_F_000       522.00
_reflns_d_resolution_high  0.7918
 
loop_
 _symmetry_equiv_pos_as_xyz
 'x, y, z'
 '-x, -y, -z'
 
_cell_length_a     9.6680
_cell_length_b    10.0120
_cell_length_c    11.7630
_cell_angle_alpha  85.251
_cell_angle_beta   80.381
_cell_angle_gamma  75.383
 
_shelx_F_squared_multiplier     1.000
 
loop_
 _refln_index_h
 _refln_index_k
 _refln_index_l
 _refln_F_squared_calc
 _refln_F_squared_meas
 _refln_F_squared_sigma
 _refln_observed_status
   1   0   0     2977.57     3007.34     22.31 o
   2   0   0      294.56      295.52      6.71 o
   3   0   0        5.48        5.81      2.59 o
   4   0   0      176.22      179.17      7.76 o
   5   0   0      565.33      556.38     14.32 o
   6   0   0       52.56       55.82      6.58 o
   7   0   0      218.92      201.35     16.27 o
   8   0   0       84.79       74.72      8.93 o
   9   0   0      138.70      140.40     11.77 o
  10   0   0        1.17        7.59     10.21 o
  11   0   0        7.25       20.49     11.27 o
 -11   1   0       51.51       41.69     13.40 o
 -10   1   0       95.29      105.29     18.50 o
  -9   1   0        1.12       -3.19      4.02 o
  -8   1   0      168.08      182.39     14.96 o
  -7   1   0      240.70      273.77     13.30 o
  -6   1   0        7.14       11.69      4.37 o
  -5   1   0      170.60      161.16      4.79 o
  -4   1   0      330.19      410.78     11.67 o
  -3   1   0      558.93      549.16     12.34 o
  -2   1   0     1701.34     1717.10     15.70 o
  -1   1   0       78.27      103.07      3.19 o
   0   1   0      435.89      454.96      9.08 o
   1   1   0    12058.55    12239.25    265.98 o
   2   1   0     1076.73     1095.72     13.62 o
   3   1   0     1690.71     1722.43     20.68 o
   4   1   0      410.64      399.41     10.72 o
   5   1   0     1510.49     1490.37     23.63 o
   6   1   0     2610.78     2537.82     34.53 o
   7   1   0      530.72      523.36     16.60 o
   8   1   0      123.21      140.91     19.92 o
   9   1   0        9.33       10.60      4.90 o
  10   1   0       95.89      109.19     17.30 o
  11   1   0       71.06       75.79     16.45 o
 -11   2   0       21.08       29.21     15.24 o
 -10   2   0       55.46       60.69     14.96 o
  -9   2   0       96.65      100.61     11.33 o
  -8   2   0       80.90       89.00      9.95 o
  -7   2   0      357.97      377.78     15.53 o
  -6   2   0       93.67       92.88      8.27 o
  -5   2   0      191.54      175.55      9.78 o
  -4   2   0      662.55      591.92     14.35 o
  -3   2   0       84.59      126.29      5.04 o
  -2   2   0     5133.50     5046.85     42.16 o
  -1   2   0     3045.43     3184.90     29.37 o
   1   2   0      390.94      357.69     10.78 o
   2   2   0      274.85      255.70      6.96 o
   3   2   0      134.06      161.88      6.75 o
   4   2   0     1695.64     1718.85     23.56 o
   5   2   0       76.21       60.75      5.77 o
   6   2   0        1.86        6.89      4.75 o
   7   2   0     1452.56     1391.44     26.87 o
   8   2   0      218.45      237.52     12.95 o
   9   2   0       10.22       11.95      5.20 o
  10   2   0      230.92      274.45     24.81 o
  11   2   0      138.27      131.80     20.28 o
 -10   3   0        2.06        7.94      9.78 o
  -9   3   0        0.43       -3.24      4.66 o
  -8   3   0      104.40      102.14     10.87 o
  -7   3   0      260.57      264.81     21.77 o
  -6   3   0      294.06      268.28     20.21 o
  -5   3   0        5.32        1.98      3.64 o
  -4   3   0     2642.56     2606.53     35.85 o
  -3   3   0      645.59      652.88     15.92 o
  -2   3   0        7.14        7.79      3.00 o
  -1   3   0     1247.84     1281.98     21.38 o
   0   3   0     1668.68     1674.43     30.84 o
   1   3   0      103.95       90.26      7.94 o
   2   3   0     1605.19     1541.39     19.67 o
   3   3   0     1168.96     1188.09     25.84 o
   4   3   0     3238.91     3769.47     80.36 o
   5   3   0       70.67       97.40      7.18 o
   6   3   0      253.46      237.86     11.88 o
   7   3   0       48.57       40.59      6.48 o
   8   3   0        0.16        3.55      4.10 o
   9   3   0      135.85      152.30     11.89 o
  10   3   0        2.15       -7.87      7.94 o
  11   3   0       11.64       21.91     11.70 o
  12   3   0       17.03        1.49     10.35 o
 -10   4   0       16.89       13.83     10.42 o
  -9   4   0       29.64       29.65      8.12 o
  -8   4   0       80.94       88.87     11.00 o
  -7   4   0       67.31       87.31     14.18 o
  -6   4   0       37.23       30.86      6.58 o
  -5   4   0       42.72       54.40      7.83 o
  -4   4   0      106.28      112.03      9.17 o
  -3   4   0      173.92      183.76     15.67 o
  -2   4   0      311.47      298.87     11.07 o
  -1   4   0      103.48       89.82      6.52 o
   0   4   0      266.02      264.10     13.83 o
   1   4   0      331.13      366.13     15.74 o
   2   4   0     2386.64     2342.24     40.77 o
   3   4   0     5931.10     6281.53     54.33 o
   4   4   0     1338.36     1407.16     23.03 o
   5   4   0     2896.36     3078.46     37.97 o
   6   4   0      596.46      604.46     17.07 o
   7   4   0     2545.67     2509.80     38.08 o
   8   4   0       47.14       50.79      8.54 o
   9   4   0       13.45       28.35      8.15 o
  10   4   0      156.34      153.57     19.64 o
  11   4   0        1.55        4.75      9.64 o
  -9   5   0       85.86      101.32     13.27 o
  -8   5   0       68.09       90.60     11.82 o
  -7   5   0      178.18      167.65     19.67 o
  -6   5   0      207.69      227.57     17.62 o
  -5   5   0       44.61       43.41      7.52 o
  -4   5   0       67.73       63.96      8.22 o
  -3   5   0      200.25      202.95     11.56 o
  -2   5   0      303.95      307.57     12.37 o
  -1   5   0      444.90      440.50     20.21 o
   0   5   0      213.93      230.35     14.82 o
   1   5   0       70.04       77.85     10.07 o
   2   5   0      206.29      245.10     14.25 o
   3   5   0     2655.54     2822.98     34.68 o
   4   5   0      154.47      170.51      9.03 o
   5   5   0      198.29      214.82     10.92 o
   6   5   0      162.34      169.14     10.32 o
   7   5   0      301.29      329.47     14.16 o
   8   5   0     1096.73     1130.17     27.13 o
   9   5   0      422.20      468.59     19.18 o
  10   5   0      303.05      340.46     26.37 o
  -8   6   0       15.57       16.53      7.30 o
  -7   6   0       33.66       27.85      7.72 o
  -6   6   0       15.26       17.47      6.27 o
  -5   6   0       90.73       98.09     10.74 o
  -4   6   0      290.55      297.99     15.55 o
  -3   6   0      181.32      186.62     12.33 o
  -2   6   0      453.19      435.32     22.97 o
  -1   6   0       90.06       99.19     12.97 o
   0   6   0       86.50       81.96     11.84 o
   1   6   0      232.35      274.31     17.23 o
   2   6   0      303.62      312.10     17.87 o
   3   6   0     1817.89     1786.60     28.41 o
   4   6   0      330.98      296.57     29.32 o
   5   6   0      245.42      234.63     11.75 o
   6   6   0        3.56        6.02      6.27 o
   7   6   0        1.06        2.23      7.13 o
   8   6   0       31.53       36.18     14.32 o
   9   6   0       47.18       69.47     15.88 o
  -8   7   0        3.85        0.86      6.62 o
  -7   7   0        9.21       13.52      9.08 o
  -6   7   0        3.69        7.91     16.02 o
  -5   7   0        3.59       -4.40      4.47 o
  -4   7   0       13.59       11.06      6.13 o
  -3   7   0      254.51      295.37     23.18 o
  -2   7   0      391.61      408.74     24.32 o
  -1   7   0        9.29       -2.34      5.39 o
   0   7   0       90.06       64.94     12.05 o
   1   7   0      138.26      127.97     14.89 o
   2   7   0      120.51      107.91     13.97 o
   3   7   0     1190.56     1139.36     36.16 o
   4   7   0      334.74      317.32     13.34 o
   5   7   0      120.34      123.58      9.75 o
   6   7   0      139.43      146.40     11.02 o
   7   7   0       90.78       98.60     10.15 o
   8   7   0      189.22      209.62     14.14 o
   9   7   0      160.71      159.81     18.43 o
  -7   8   0       19.45       21.08      8.49 o
  -6   8   0       57.03       41.20      9.59 o
  -5   8   0       55.45       51.05     13.75 o
  -4   8   0       65.82       52.82     13.54 o
  -3   8   0       72.29      106.14     17.30 o
  -2   8   0        1.56        5.88      7.44 o
  -1   8   0       19.77       16.94      8.37 o
   0   8   0       27.83       38.64     11.13 o
   1   8   0        0.43       11.13      8.30 o
   2   8   0       91.96       83.59     13.68 o
   3   8   0      132.28      139.88     16.59 o
   4   8   0      194.58      212.87     12.71 o
   5   8   0      246.74      242.66     13.37 o
   6   8   0       41.95       62.18      8.52 o
   7   8   0       10.96       17.04     12.69 o
   8   8   0      292.64      286.15     23.11 o
   9   8   0      206.93      165.62     19.50 o
  -6   9   0       23.35        1.06     10.63 o
  -5   9   0       46.61       42.97     14.11 o
  -4   9   0       41.69       17.16     11.27 o
  -3   9   0      148.56      177.18     23.18 o
  -2   9   0      400.38      422.35     30.56 o
  -1   9   0        9.86        5.18      9.00 o
   0   9   0       79.39       83.38     15.46 o
   1   9   0      186.21      150.45     19.00 o
   2   9   0      129.50      157.18     18.79 o
   3   9   0       51.98       53.67     12.48 o
   4   9   0        4.25        0.83      4.28 o
   5   9   0        9.91        8.69      5.14 o
   6   9   0       12.62       16.17      8.65 o
   7   9   0       21.24       33.18     11.27 o
   8   9   0        1.66       -0.43      6.81 o
   9   9   0       14.63       14.82      9.43 o
  -4  10   0        9.25       12.90     12.05 o
  -3  10   0        3.35       18.93     12.27 o
  -2  10   0       23.03       24.53     11.41 o
  -1  10   0       36.66       49.77     13.54 o
   0  10   0       71.86      115.14     19.50 o
   1  10   0      110.36      120.46     18.86 o
   2  10   0      104.51      129.39     19.00 o
   3  10   0       73.77       65.58     14.46 o
   4  10   0      152.64      138.67     12.66 o
   5  10   0       28.61       35.02     11.06 o
   6  10   0       70.45       75.51     14.75 o
   7  10   0       64.34       68.28     15.53 o
   8  10   0       52.00       31.41     11.98 o
   9  10   0       20.20       16.31      9.57 o
  -3  11   0        0.26       -1.56     10.63 o
  -2  11   0        3.30        2.69     10.35 o
  -1  11   0        4.38        3.40     10.63 o
   0  11   0        7.00        8.15      9.64 o
   1  11   0       69.00       52.32     15.46 o
   2  11   0        1.90        1.99      8.15 o
   3  11   0        8.43       17.16     10.49 o
   4  11   0       15.26       16.17     10.42 o
   5  11   0      141.96      156.69     21.06 o
   6  11   0        5.44        6.66      8.44 o
   7  11   0       65.39       86.07     17.65 o
   8  11   0       64.89       83.52     17.44 o
   0  12   0       25.38        6.59     12.19 o
   1  12   0        8.22        3.83     10.63 o
   2  12   0       38.40       36.30     13.40 o
   3  12   0        1.41       -0.99      9.29 o
   4  12   0       16.52       43.60     13.61 o
   5  12   0        0.07        0.99      9.36 o
   6  12   0        3.32        1.70      8.08 o
  -5 -12   1       29.42       47.93     14.68 o
  -4 -12   1        5.73       10.42     11.70 o
  -3 -12   1       14.82       22.69     11.56 o
  -2 -12   1       20.32       28.64     11.91 o
  -1 -12   1       44.35       46.86     15.53 o
   0 -12   1       43.44       46.51     15.81 o
  -7 -11   1       47.54       19.78     11.06 o
  -6 -11   1        1.39       16.24      9.86 o
  -5 -11   1        3.72        6.24      8.15 o
  -4 -11   1        0.03        3.76      7.37 o
  -3 -11   1        4.87       -6.88      6.88 o
  -2 -11   1        0.87       -0.99      8.44 o
  -1 -11   1        5.74        1.06      9.78 o
   0 -11   1       18.42       19.92     11.41 o
   1 -11   1       26.84       19.43     10.63 o
   2 -11   1       15.34        8.65     13.40 o
   3 -11   1       29.94       26.45     16.17 o
  -9 -10   1       89.78       67.71     15.46 o
  -8 -10   1       99.05      103.23     18.29 o
  -7 -10   1      181.00      224.68     23.96 o
  -6 -10   1        1.11       10.00      7.87 o
  -5 -10   1       21.50       28.29     10.28 o
  -4 -10   1       62.83       66.43     14.39 o
  -3 -10   1       39.33       35.88     12.12 o
  -2 -10   1      113.22      115.92     18.65 o
  -1 -10   1      111.10      152.79     20.84 o
   0 -10   1       37.46       61.04     14.46 o
   1 -10   1        2.53        6.38      9.08 o
   2 -10   1        1.22        1.91      9.50 o
   3 -10   1        8.39        6.52     10.56 o
   4 -10   1        1.34       -2.06      9.93 o
 -10  -9   1        7.62       11.20      8.72 o
  -9  -9   1        5.45        7.02      8.58 o
  -8  -9   1       26.57        1.70      6.81 o
  -7  -9   1       10.60       -2.69      7.16 o
  -6  -9   1       80.55       63.67     13.68 o
  -5  -9   1       67.41       87.63     14.89 o
  -4  -9   1       46.94       61.75     13.26 o
  -3  -9   1      123.34      137.90     18.01 o
  -2  -9   1       70.67       80.33     15.31 o
  -1  -9   1       93.36       81.53     14.89 o
   0  -9   1      128.23      156.69     19.43 o
   1  -9   1       34.28       33.96     12.12 o
   2  -9   1       54.39       54.17     14.39 o
   3  -9   1      131.46      134.00     20.84 o
   4  -9   1       16.54       13.54     10.07 o
   5  -9   1        4.61        3.26     10.00 o
   6  -9   1       11.58        6.24     10.63 o
 -10  -8   1      100.27       91.81     16.52 o
  -9  -8   1      215.49      210.50     21.91 o
  -8  -8   1      125.40      125.56     17.44 o
  -7  -8   1      150.55      133.36     17.16 o
  -6  -8   1       22.31       16.66      9.08 o
  -5  -8   1        6.82       15.12      5.26 o
  -4  -8   1        1.55        3.17      3.95 o
  -3  -8   1       86.94       69.34     12.90 o
  -2  -8   1        8.04        1.06      7.09 o
  -1  -8   1        0.93       12.41      8.15 o
   0  -8   1       54.99       40.34     11.91 o
   1  -8   1       35.70       23.68      9.43 o
   2  -8   1      193.88      188.88     20.42 o
   3  -8   1      129.26      139.39     18.72 o
   4  -8   1       76.56       64.38     14.96 o
   5  -8   1       35.96       49.16      9.41 o
   6  -8   1       14.56       18.04      7.79 o
   7  -8   1       22.77       20.26      8.70 o
 -10  -7   1       27.95       33.75     11.77 o
  -9  -7   1      210.41      224.82     21.70 o
  -8  -7   1      448.55      443.33     26.16 o
  -7  -7   1      713.68      688.79     31.48 o
  -6  -7   1      626.31      615.40     19.63 o
  -5  -7   1      637.63      639.95     18.91 o
  -4  -7   1      112.24      125.63      9.45 o
  -3  -7   1      682.73      720.84     29.71 o
  -2  -7   1      464.56      478.93     24.53 o
  -1  -7   1       20.48       19.92      8.86 o
   0  -7   1       94.81      123.58     15.60 o
   1  -7   1        1.23       -4.04      5.88 o
   2  -7   1       38.65       31.69      9.71 o
   3  -7   1       55.12       70.22     19.18 o
   4  -7   1       94.16       88.39     10.31 o
   5  -7   1       15.84       18.48      6.42 o
   6  -7   1        7.13        7.22      5.59 o
   7  -7   1       24.48       21.23      9.00 o
   8  -7   1       11.44       -1.06      8.86 o
 -10  -6   1        0.32       10.99      7.73 o
  -9  -6   1       18.92       27.30      9.86 o
  -8  -6   1       13.29       15.10      8.15 o
  -7  -6   1      174.77      196.04     12.60 o
  -6  -6   1      247.34      243.46     42.01 o
  -5  -6   1      893.69      875.76     31.16 o
  -4  -6   1     1208.25     1120.52     27.58 o
  -3  -6   1     1906.01     1924.15     29.62 o
  -2  -6   1      886.03      849.94     29.71 o
  -1  -6   1       49.72       43.75      9.43 o
   0  -6   1      238.70      190.29     16.45 o
   1  -6   1      195.11      159.24     15.67 o
   2  -6   1      568.70      516.20     17.12 o
   3  -6   1      529.51      509.10     17.80 o
   4  -6   1      118.71      136.06     18.15 o
   5  -6   1       31.24       42.63     19.78 o
   6  -6   1        5.81       11.20      6.56 o
   7  -6   1        0.02        1.34      8.58 o
   8  -6   1        0.27        4.51      6.29 o
 -10  -5   1      138.12      170.87     19.36 o
  -9  -5   1       34.03       29.14      7.13 o
  -8  -5   1       21.46       22.72      6.22 o
  -7  -5   1       43.04       36.78      6.59 o
  -6  -5   1        3.02        0.23      4.17 o
  -5  -5   1       20.21       15.39      7.41 o
  -4  -5   1       22.33       20.72      4.53 o
  -3  -5   1      221.92      243.08      9.60 o
  -2  -5   1      716.71      686.45     24.03 o
  -1  -5   1      345.45      338.12     17.51 o
   0  -5   1       17.85       22.90      7.09 o
   1  -5   1      303.04      344.15     18.08 o
   2  -5   1      291.22      262.16     11.35 o
   3  -5   1      245.37      228.74     14.18 o
   4  -5   1      328.09      320.61     14.24 o
   5  -5   1      258.07      292.75     14.55 o
   6  -5   1        1.53       11.37      5.62 o
   7  -5   1      125.98      113.92     28.22 o
   8  -5   1       57.53       58.48     10.07 o
   9  -5   1       38.14       26.16     12.97 o
 -10  -4   1      240.70      269.51     24.42 o
  -9  -4   1      598.04      593.55     20.66 o
  -8  -4   1       70.00       71.35      8.66 o
  -7  -4   1      945.92      906.98     22.66 o
  -6  -4   1     1422.30     1351.35     42.68 o
  -5  -4   1      367.70      366.16     12.73 o
  -4  -4   1       21.55       12.35      3.84 o
  -3  -4   1     1695.38     1669.25     23.33 o
  -2  -4   1      490.72      473.47     18.43 o
  -1  -4   1      425.17      430.64     17.23 o
   0  -4   1      223.99      228.15     13.40 o
   1  -4   1      298.14      299.06      8.45 o
   2  -4   1      491.10      522.44     11.00 o
   3  -4   1       83.19       71.65      5.20 o
   4  -4   1       24.80       24.45      3.93 o
   5  -4   1       61.74       65.61      8.22 o
   6  -4   1        4.27        4.32      6.27 o
   7  -4   1       61.18       78.86      9.95 o
   8  -4   1      108.01      111.75     12.26 o
   9  -4   1       39.44       54.81     14.46 o
  10  -4   1       26.27       26.37     12.83 o
 -11  -3   1       21.48       18.86     10.49 o
 -10  -3   1       12.79       18.50      6.35 o
  -9  -3   1      106.32      117.24     11.01 o
  -8  -3   1       30.19       38.45      7.14 o
  -7  -3   1      129.89      116.17      9.40 o
  -6  -3   1      413.09      403.16     19.00 o
  -5  -3   1     2731.06     2823.95     35.38 o
  -4  -3   1     4857.92     5116.73     77.56 o
  -3  -3   1     1668.43     1700.69     22.61 o
  -2  -3   1     2557.09     2435.19     52.68 o
  -1  -3   1     2960.79     2869.66     42.61 o
   0  -3   1     7973.87     8246.53     62.06 o
   1  -3   1     4779.10     4886.72     34.49 o
   2  -3   1      111.18      105.52      4.90 o
   3  -3   1      368.58      337.86      8.32 o
   4  -3   1        0.99        6.16      2.65 o
   5  -3   1        4.22        1.11      3.90 o
   6  -3   1       82.00       58.14      9.36 o
   7  -3   1       35.92       21.51      6.41 o
   8  -3   1        0.99        3.23      7.05 o
   9  -3   1        9.65        3.33      8.44 o
  10  -3   1       24.74       71.32     17.37 o
 -11  -2   1       95.03      113.94     19.14 o
 -10  -2   1        7.40        5.13      5.42 o
  -9  -2   1       56.16       81.92     11.38 o
  -8  -2   1       61.61       57.49      8.13 o
  -7  -2   1      155.20      171.48     10.61 o
  -6  -2   1       13.17       10.52      3.97 o
  -5  -2   1      120.55      134.85      8.12 o
  -4  -2   1      238.00      199.24      8.27 o
  -3  -2   1     1676.78     1678.68     21.45 o
  -2  -2   1      791.95      749.71     11.99 o
  -1  -2   1     2403.72     2588.40     62.75 o
   0  -2   1     4730.93     4942.04     39.92 o
   1  -2   1    29591.13    30270.22    154.86 o
   2  -2   1      820.00      742.57     10.29 o
   3  -2   1     2520.37     2491.37     21.87 o
   4  -2   1      748.43      739.98     11.97 o
   5  -2   1      673.17      736.60     11.92 o
   6  -2   1      144.56      143.32     12.48 o
   7  -2   1      154.77      159.09     17.83 o
   8  -2   1      191.18      194.51     31.94 o
   9  -2   1       94.42      111.81     18.15 o
  10  -2   1        3.23        1.63      6.45 o
  11  -2   1        2.63       -5.67      9.57 o
 -11  -1   1      129.20      181.22     22.97 o
 -10  -1   1      150.65      187.81     14.09 o
  -9  -1   1      125.92      126.78     14.00 o
  -8  -1   1      339.25      306.25     14.44 o
  -7  -1   1      256.97      264.95     12.58 o
  -6  -1   1      905.28      849.38     19.52 o
  -5  -1   1      823.24      803.59     24.57 o
  -4  -1   1     2313.90     2392.07     28.67 o
  -3  -1   1     1028.43     1001.88     16.56 o
  -2  -1   1       15.60       23.82      4.75 o
  -1  -1   1      104.85      126.33      3.19 o
   0  -1   1       35.15       33.69      1.87 o
   1  -1   1     1872.15     2036.18     17.98 o
   2  -1   1      325.33      269.28      6.52 o
   3  -1   1       86.49       85.81      3.83 o
   4  -1   1     1839.80     1831.02     22.17 o
   5  -1   1     1166.57     1162.86     14.97 o
   6  -1   1      494.31      519.81     19.82 o
   7  -1   1      472.01      467.27     15.96 o
   8  -1   1      239.08      260.99     13.76 o
   9  -1   1       15.38       25.88     10.78 o
  10  -1   1       63.84       78.20     16.59 o
  11  -1   1       60.03       81.89     18.43 o
 -11   0   1        6.62       14.89      9.43 o
 -10   0   1       22.65       37.70     19.25 o
  -9   0   1       17.00       25.36      6.76 o
  -8   0   1      424.47      390.33     27.26 o
  -7   0   1      366.19      365.42     14.52 o
  -6   0   1      496.54      534.97     30.52 o
  -5   0   1      161.34      144.17      8.47 o
  -4   0   1     1528.16     1469.52     22.28 o
  -3   0   1     1418.38     1301.32     18.42 o
  -2   0   1     1189.05     1151.45     17.33 o
  -1   0   1      511.34      527.99      5.52 o
   0   0   1     3462.25     3559.09     34.95 o
   1   0   1     5802.01     5783.91     57.57 o
   2   0   1     2367.06     2504.03     28.08 o
   3   0   1      478.28      563.39     10.79 o
   4   0   1      795.93      830.58     15.30 o
   5   0   1       13.45       11.22      4.01 o
   6   0   1       12.69       19.46      4.36 o
   7   0   1       18.50       19.11     10.74 o
   8   0   1       47.16       53.40      7.44 o
   9   0   1      209.03      220.28     22.26 o
  10   0   1       45.66       26.16     10.99 o
  11   0   1       16.07       35.24     14.25 o
 -11   1   1       48.66       77.85     17.44 o
 -10   1   1       12.72        9.63      6.52 o
  -9   1   1       85.82       72.82      9.86 o
  -8   1   1       14.01        9.26     14.96 o
  -7   1   1       46.89       59.56      9.75 o
  -6   1   1      328.97      357.19     13.70 o
  -5   1   1        6.82       11.24      3.89 o
  -4   1   1       14.08        8.87      3.36 o
  -3   1   1     1663.35     1564.40     30.70 o
  -2   1   1     2183.99     2175.38     23.63 o
  -1   1   1      298.47      287.66      6.54 o
   1   1   1     6076.15     6153.19     58.81 o
   2   1   1      882.35      939.23     11.68 o
   3   1   1     2184.73     2138.73     39.46 o
   4   1   1     1743.68     1737.78     22.40 o
   5   1   1     3965.72     3900.80     72.39 o
   6   1   1      789.44      698.77     16.93 o
   7   1   1      144.75      159.61      9.88 o
   8   1   1       10.71       -0.79      3.83 o
   9   1   1       28.55        1.70      7.52 o
  10   1   1      117.99      122.73     18.72 o
  11   1   1        2.49       -5.25      9.08 o
 -10   2   1      139.19      111.95     18.29 o
  -9   2   1       98.14       78.63     15.39 o
  -8   2   1      224.40      241.19     14.63 o
  -7   2   1      411.54      425.80     16.65 o
  -6   2   1      418.48      377.44     24.11 o
  -5   2   1       60.77       49.80      6.60 o
  -4   2   1      182.92      160.65      8.85 o
  -3   2   1     1138.18     1227.20     20.43 o
  -2   2   1       79.78       67.57      5.01 o
  -1   2   1     2109.48     2079.62     30.81 o
   0   2   1     2704.10     2866.96     37.15 o
   1   2   1      203.10      193.91      8.01 o
   2   2   1      305.38      383.35      8.29 o
   3   2   1     1263.77     1314.44     17.88 o
   4   2   1     4350.70     4368.84     40.70 o
   5   2   1      500.05      407.96     11.75 o
   6   2   1     1609.28     1565.88     25.71 o
   7   2   1     1009.60      982.52     21.86 o
   8   2   1     1564.12     1520.67     29.49 o
   9   2   1       95.07       67.35     14.04 o
  10   2   1      185.10      226.67     23.18 o
  11   2   1      173.10      168.95     22.90 o
  12   2   1       30.30       42.33     15.31 o
 -10   3   1        0.30       14.39     10.00 o
  -9   3   1      131.34      161.86     14.07 o
  -8   3   1      178.89      184.70     13.76 o
  -7   3   1      238.22      246.98     14.33 o
  -6   3   1      345.65      329.52     14.41 o
  -5   3   1        3.26        9.47      8.65 o
  -4   3   1      147.92      156.01      9.50 o
  -3   3   1      421.12      473.63     15.99 o
  -2   3   1     1019.86     1088.82     19.38 o
  -1   3   1     1181.08     1197.00     27.65 o
   0   3   1     1230.03     1168.57     25.59 o
   1   3   1     1063.11      997.56     21.98 o
   2   3   1     1790.06     1863.02     22.19 o
   3   3   1     3557.53     3727.76     35.96 o
   4   3   1      102.91       95.81     16.63 o
   5   3   1        1.29       -0.35      2.41 o
   6   3   1      340.99      351.30     12.50 o
   7   3   1       79.19      109.78      9.00 o
   8   3   1      174.50      186.87     11.43 o
   9   3   1      304.05      310.47     24.03 o
  10   3   1       61.16       79.34     16.09 o
  11   3   1      125.10      124.15     19.85 o
  12   3   1       47.51       43.32     14.75 o
 -10   4   1        6.99       16.38     12.83 o
  -9   4   1        1.02        2.63      7.69 o
  -8   4   1        0.28        4.75      4.97 o
  -7   4   1       16.36       18.01     12.05 o
  -6   4   1       19.09       26.75      6.13 o
  -5   4   1        4.20        2.94      4.21 o
  -4   4   1      398.36      402.36     15.17 o
  -3   4   1      351.59      361.54     13.26 o
  -2   4   1     1052.68     1000.96     33.00 o
  -1   4   1     1710.58     1601.97     35.52 o
   0   4   1        4.22        4.82      4.04 o
   1   4   1       28.10       20.84      5.74 o
   2   4   1       78.44      120.46      9.57 o
   3   4   1      737.95      681.53     25.24 o
   4   4   1     4296.33     4707.27     46.50 o
   5   4   1     1037.11     1025.34     35.84 o
   6   4   1     1704.02     1692.63     28.38 o
   7   4   1       99.60       97.99      8.57 o
   8   4   1      153.12      141.58     10.99 o
   9   4   1        1.01       -6.52      6.52 o
  10   4   1        2.17       -7.37      7.37 o
  11   4   1        4.71        8.22     10.85 o
  12   4   1       11.96       19.78     12.48 o
  -9   5   1       66.67       47.07      9.78 o
  -8   5   1       79.60       73.74     10.89 o
  -7   5   1       52.47       56.56      9.57 o
  -6   5   1       88.19       90.86     10.74 o
  -5   5   1       27.80       37.37      7.21 o
  -4   5   1       12.18       14.47      5.14 o
  -3   5   1        2.37        1.85      3.76 o
  -2   5   1       17.92       24.53      7.94 o
  -1   5   1        8.00        0.43      4.68 o
   0   5   1       31.01       46.16      8.37 o
   1   5   1      342.06      341.66     16.94 o
   2   5   1      210.62      210.29     13.90 o
   3   5   1      651.49      665.27     15.99 o
   4   5   1     2407.72     2495.76     33.19 o
   5   5   1      113.68       93.00     11.77 o
   6   5   1      354.56      323.50     13.20 o
   7   5   1      600.69      618.19     18.73 o
   8   5   1      518.04      496.52     34.71 o
   9   5   1      405.02      377.33     26.87 o
  10   5   1      195.71      179.66     21.55 o
  11   5   1       29.05       14.32     11.77 o
  -8   6   1       36.47       33.91     13.75 o
  -7   6   1       81.46       86.60     20.24 o
  -6   6   1      141.52      144.98     13.48 o
  -5   6   1      150.84      130.23     12.38 o
  -4   6   1      382.98      378.18     16.59 o
  -3   6   1     1051.90     1029.12     25.76 o
  -2   6   1      775.21      733.46     30.49 o
  -1   6   1      632.31      577.48     25.52 o
   0   6   1       14.94       12.90      6.38 o
   1   6   1       77.03       90.18     11.91 o
   2   6   1       22.22       35.24      8.15 o
   3   6   1       91.25       97.52     11.52 o
   4   6   1       45.97       52.73      8.12 o
   5   6   1      225.04      217.56     11.46 o
   6   6   1       99.02       86.14     18.11 o
   7   6   1       53.51       69.40      8.63 o
   8   6   1      233.40      262.38     14.58 o
   9   6   1      179.62      185.40     20.42 o
  10   6   1      237.65      224.33     23.75 o
  11   6   1      139.02      157.89     22.33 o
  -7   7   1        0.19        6.29      6.36 o
  -6   7   1       14.55       14.75      6.46 o
  -5   7   1       37.48       36.35      9.89 o
  -4   7   1       16.76       14.32      8.79 o
  -3   7   1       48.41       51.76     12.55 o
  -2   7   1     1056.70      981.53     37.36 o
  -1   7   1      874.37      875.54     34.32 o
   0   7   1      163.67      150.17     15.88 o
   1   7   1      197.34      205.61     17.44 o
   2   7   1      440.04      461.91     23.54 o
   3   7   1      286.33      300.97     19.07 o
   4   7   1      461.70      456.68     29.39 o
   5   7   1      328.02      351.03     25.63 o
   6   7   1      147.55      181.62     11.75 o
   7   7   1       60.40       62.87      8.92 o
   8   7   1        2.02        1.57      4.58 o
   9   7   1       19.32       24.89     10.71 o
  10   7   1        4.69       16.24     11.06 o
  -7   8   1       11.69        4.76      7.45 o
  -6   8   1        0.08       -1.84      7.87 o
  -5   8   1       10.83       10.49     11.70 o
  -4   8   1        1.85       11.27      9.93 o
  -3   8   1        3.81        4.04      8.58 o
  -2   8   1        7.13        8.72      7.02 o
  -1   8   1        0.17       -4.89      6.59 o
   0   8   1       74.97       92.24     15.17 o
   1   8   1      272.96      303.52     22.26 o
   2   8   1      217.33      230.07     19.43 o
   3   8   1      185.91      184.06     17.37 o
   4   8   1       49.20       50.17      7.63 o
   5   8   1      127.24      123.70     10.50 o
   6   8   1      126.96      142.78     14.89 o
   7   8   1       13.35       27.86      6.72 o
   8   8   1      306.98      319.05     18.54 o
   9   8   1      130.34      136.13     19.64 o
  -5   9   1       47.76       59.84     16.31 o
  -4   9   1       18.09       27.08     12.41 o
  -3   9   1       11.42        9.86      8.93 o
  -2   9   1       51.87       86.92     16.73 o
  -1   9   1       47.75       75.65     15.17 o
   0   9   1       98.26      118.12     17.72 o
   1   9   1       10.59       12.69      8.01 o
   2   9   1       21.57        8.72      8.30 o
   3   9   1        0.21       -4.40      6.45 o
   4   9   1        4.04        5.52      4.87 o
   5   9   1       20.31       17.12      7.27 o
   6   9   1       10.24       18.62      6.24 o
   7   9   1        0.63        4.61      5.16 o
   8   9   1      139.68      156.55     19.07 o
  -4  10   1       21.54       15.74     11.77 o
  -3  10   1        8.52       12.62     10.07 o
  -2  10   1       54.14       26.23     11.63 o
  -1  10   1       80.39      102.88     18.29 o
   0  10   1      165.65      166.12     21.91 o
   1  10   1      323.87      285.94     25.38 o
   2  10   1      284.57      282.11     25.10 o
   3  10   1       71.55       58.00     13.61 o
   4  10   1        1.58        5.63      6.03 o
   5  10   1        2.13        3.57      5.08 o
   6  10   1       46.98       42.61     14.04 o
   7  10   1       18.14       32.47     11.41 o
   8  10   1       13.35        9.36      8.51 o
  -3  11   1        4.65        7.87     11.63 o
  -2  11   1        0.77        2.84     10.42 o
  -1  11   1        0.22       -6.38      8.86 o
   0  11   1        8.87        2.77     10.56 o
   1  11   1      169.66      151.65     21.84 o
   2  11   1      199.87      165.34     21.55 o
   3  11   1        1.04       -6.66      6.66 o
   4  11   1      117.43      129.77     28.25 o
   5  11   1      163.54      245.10     24.81 o
   6  11   1      100.19      112.52     18.08 o
   7  11   1       35.66       43.11     11.84 o
   8  11   1       59.18       58.42     15.31 o
   0  12   1       15.46        1.70     10.00 o
   1  12   1        2.72       -1.13     10.00 o
   2  12   1        1.22       -6.38      8.51 o
   3  12   1        2.57        4.75      9.29 o
   4  12   1        0.19        1.28      8.08 o
   5  12   1       20.70        3.12      8.65 o
   6  12   1       60.98       68.77     15.95 o
  -5 -12   2       11.71       22.69     12.69 o
  -4 -12   2        9.36        8.15      9.86 o
  -3 -12   2       30.69       26.37     12.27 o
  -2 -12   2        9.82       10.42     11.27 o
  -1 -12   2       18.78       26.94     14.39 o
   0 -12   2       26.91       74.80     19.21 o
  -7 -11   2        0.45       -6.52      8.15 o
  -6 -11   2        4.81       -1.13      8.22 o
  -5 -11   2       18.85       18.93     10.85 o
  -4 -11   2       14.68       25.95     10.92 o
  -3 -11   2        7.97       -4.61      8.44 o
  -2 -11   2       15.28       23.96     11.13 o
  -1 -11   2        6.02       17.09     10.92 o
   0 -11   2       21.63       26.66     12.34 o
   1 -11   2       18.39       29.28     14.04 o
   2 -11   2        1.64       -7.44     10.78 o
  -8 -10   2      113.31      127.12     20.28 o
  -7 -10   2      132.28      174.13     22.69 o
  -6 -10   2       32.99       55.16     14.68 o
  -5 -10   2       26.57       28.57     11.20 o
  -4 -10   2       50.84       78.06     16.09 o
  -3 -10   2       21.08       23.04     10.63 o
  -2 -10   2        0.29       11.91      9.50 o
  -1 -10   2        0.94       -3.19      7.02 o
   0 -10   2        0.65        4.32      8.37 o
   1 -10   2        9.21       21.84     12.19 o
   2 -10   2       12.84       -9.15      9.43 o
   3 -10   2        6.38        1.13     10.71 o
   4 -10   2       21.23       26.94     14.39 o
  -9  -9   2       32.72       42.04     12.27 o
  -8  -9   2      129.91      126.63     19.36 o
  -7  -9   2      152.62      161.08     20.63 o
  -6  -9   2       84.79      104.58     17.16 o
  -5  -9   2      129.66      117.41     17.65 o
  -4  -9   2      206.89      192.70     20.49 o
  -3  -9   2      207.55      217.52     22.12 o
  -2  -9   2      538.10      592.08     31.41 o
  -1  -9   2       43.52       50.13     12.97 o
   0  -9   2       12.06       10.49      8.72 o
   1  -9   2       31.00       38.71     12.41 o
   2  -9   2        3.65       -0.99      8.15 o
   3  -9   2       38.60       36.73     14.11 o
   4  -9   2       20.47       15.95     10.42 o
   5  -9   2        2.65       -3.33      9.71 o
   6  -9   2        1.41        3.26     10.99 o
 -10  -8   2        0.45       -7.09      7.09 o
  -9  -8   2       39.05       48.07     12.48 o
  -8  -8   2        4.85        5.81      7.23 o
  -7  -8   2        4.10        7.09      6.88 o
  -6  -8   2        8.98        9.43      7.59 o
  -5  -8   2        8.40        9.57      7.66 o
  -4  -8   2       78.17       90.82     14.82 o
  -3  -8   2      128.61      143.78     17.80 o
  -2  -8   2      653.36      704.95     32.05 o
  -1  -8   2      198.06      195.97     19.36 o
   0  -8   2       75.86       77.28     15.03 o
   1  -8   2       29.08       19.00      9.43 o
   2  -8   2       31.34       38.50     11.91 o
   3  -8   2      167.30      168.03     20.06 o
   4  -8   2      117.30      102.08     11.86 o
   5  -8   2       73.95       83.22     11.55 o
   6  -8   2       17.77       23.87      8.01 o
   7  -8   2        1.34        3.26     10.07 o
 -10  -7   2       74.51       91.53     17.23 o
  -9  -7   2      263.35      294.73     25.10 o
  -8  -7   2      192.81      192.35     20.14 o
  -7  -7   2      365.05      366.69     23.75 o
  -6  -7   2       78.30       82.46     13.75 o
  -5  -7   2        0.67       -0.35      5.96 o
  -4  -7   2       81.32      107.32     10.67 o
  -3  -7   2        8.16        7.30      7.59 o
  -2  -7   2      405.31      366.55     22.40 o
  -1  -7   2      100.35      101.88     13.97 o
   0  -7   2       43.07       31.12      9.71 o
   1  -7   2       17.56       14.11      8.44 o
   2  -7   2        5.87       -2.77      6.66 o
   3  -7   2        4.75        5.06      7.91 o
   4  -7   2       22.45       24.94      6.68 o
   5  -7   2       48.71       36.57      7.70 o
   6  -7   2       14.02        9.46      6.22 o
   7  -7   2       28.60       42.28      9.17 o
   8  -7   2       43.36       58.21     15.74 o
 -11  -6   2       24.43       33.25     11.49 o
 -10  -6   2        9.02       22.83      9.93 o
  -9  -6   2      201.13      220.71     21.55 o
  -8  -6   2      171.79      163.78     18.58 o
  -7  -6   2        8.00       10.92      6.74 o
  -6  -6   2     2456.45     2669.86     60.55 o
  -5  -6   2      419.21      451.26     15.35 o
  -4  -6   2      889.28      938.22     26.41 o
  -3  -6   2      368.10      350.35     13.40 o
  -2  -6   2     2021.45     2028.65     47.57 o
  -1  -6   2      780.98      789.54     29.21 o
   0  -6   2        3.43        9.86      6.95 o
   1  -6   2        1.49        1.06      6.52 o
   2  -6   2       17.34       22.97      5.71 o
   3  -6   2        9.61       10.56      5.14 o
   4  -6   2       25.73       43.85      7.49 o
   5  -6   2        8.69       12.56      5.57 o
   6  -6   2        0.48        2.97     16.77 o
   7  -6   2        4.04       -1.74      5.87 o
   8  -6   2       13.74       11.84      9.64 o
 -11  -5   2       15.20       35.17     11.34 o
 -10  -5   2        0.65        7.59      7.44 o
  -9  -5   2       18.05       18.29      8.79 o
  -8  -5   2      103.37       86.36     14.18 o
  -7  -5   2        5.91       -4.32      4.32 o
  -6  -5   2       57.41       60.42      9.68 o
  -5  -5   2      522.09      504.78     18.47 o
  -4  -5   2       93.09      106.69      7.58 o
  -3  -5   2     2129.33     2216.45     29.05 o
  -2  -5   2      994.47      937.79     29.57 o
  -1  -5   2     1735.51     1639.06     38.85 o
   0  -5   2     1267.59     1273.95     23.75 o
   1  -5   2     1708.31     1644.35     28.95 o
   2  -5   2      746.80      700.55     14.35 o
   3  -5   2       31.74       26.31      4.60 o
   4  -5   2       57.92       64.63      6.13 o
   5  -5   2      364.36      391.10     16.22 o
   6  -5   2        6.53        9.54      5.46 o
   7  -5   2        8.33        2.03      5.21 o
   8  -5   2       31.45       25.38     11.13 o
   9  -5   2        7.54       -7.44      8.58 o
 -11  -4   2       86.33      106.77     18.08 o
 -10  -4   2      244.39      277.36     23.96 o
  -9  -4   2      113.93      138.25     16.94 o
  -8  -4   2       49.32       59.28      8.20 o
  -7  -4   2      655.98      645.73     19.12 o
  -6  -4   2     1361.60     1373.26     26.13 o
  -5  -4   2       77.14       80.77      7.26 o
  -4  -4   2      489.40      461.84     12.89 o
  -3  -4   2     1197.00     1241.06     19.51 o
  -2  -4   2       27.58       31.65      3.69 o
  -1  -4   2      127.54      101.98      9.18 o
   0  -4   2        5.18        2.98      3.38 o
   1  -4   2     3213.80     3283.04     29.48 o
   2  -4   2        1.86        1.63      2.70 o
   3  -4   2     1558.22     1496.45     19.96 o
   4  -4   2      286.67      298.57      9.54 o
   5  -4   2      405.59      427.56     15.73 o
   6  -4   2      236.16      270.95     14.30 o
   7  -4   2       62.27       64.43     19.11 o
   8  -4   2      106.45       75.30     15.10 o
   9  -4   2       32.12       42.40     13.26 o
  10  -4   2       13.65       15.17     11.13 o
 -11  -3   2        3.49        6.10      8.37 o
 -10  -3   2      184.27      195.54     20.56 o
  -9  -3   2      231.58      238.03     14.64 o
  -8  -3   2        8.16        6.75      7.05 o
  -7  -3   2        3.19        6.42      4.37 o
  -6  -3   2      193.40      188.42     10.40 o
  -5  -3   2     1694.18     1674.65     26.32 o
  -4  -3   2     1304.34     1243.42     20.49 o
  -3  -3   2     1100.13     1034.02     27.12 o
  -2  -3   2     1949.38     1945.67     34.41 o
  -1  -3   2       98.80      106.44      7.05 o
   0  -3   2     1495.74     1535.57     16.08 o
   1  -3   2      449.04      450.21      8.95 o
   2  -3   2       25.62       24.71      3.21 o
   3  -3   2      874.00      828.16     13.45 o
   4  -3   2        4.48        4.88      2.67 o
   5  -3   2        5.87        7.01      3.23 o
   6  -3   2       52.60       54.94     13.44 o
   7  -3   2        0.98       -2.99      4.44 o
   8  -3   2       47.93       40.41     12.34 o
   9  -3   2       50.75       63.46     15.81 o
  10  -3   2        0.36        6.17      9.50 o
 -11  -2   2        3.68       11.84      8.65 o
 -10  -2   2       16.43       15.55      6.62 o
  -9  -2   2        9.68        7.51      4.94 o
  -8  -2   2      110.68      114.86     10.11 o
  -7  -2   2      481.13      476.11     16.40 o
  -6  -2   2      748.71      745.72     18.54 o
  -5  -2   2      273.14      240.40      9.95 o
  -4  -2   2      736.90      708.29     14.72 o
  -3  -2   2      538.27      484.65     12.94 o
  -2  -2   2       39.30       23.91      2.55 o
  -1  -2   2     1589.65     1725.88     20.88 o
   0  -2   2       13.75       11.57      2.46 o
   1  -2   2    69896.27    70855.95    368.31 o
   2  -2   2     1171.18     1131.23     13.46 o
   3  -2   2      209.75      237.46      6.65 o
   4  -2   2      191.64      199.31      6.75 o
   5  -2   2      265.87      275.18      8.20 o
   6  -2   2      187.67      159.71     10.85 o
   7  -2   2        1.16        4.40      4.47 o
   8  -2   2       31.34       19.14     10.42 o
   9  -2   2       47.29       52.75     13.47 o
  10  -2   2        3.44       16.59      9.43 o
  11  -2   2        2.02        5.18     11.13 o
 -11  -1   2       54.93       48.00     14.39 o
 -10  -1   2      163.14      156.21     17.87 o
  -9  -1   2      245.31      270.73     28.47 o
  -8  -1   2       79.11       81.61      9.37 o
  -7  -1   2      357.92      339.82     14.14 o
  -6  -1   2      317.98      271.78     11.73 o
  -5  -1   2      257.74      283.54     10.77 o
  -4  -1   2      102.95      122.98      7.04 o
  -3  -1   2     1344.55     1372.54     32.22 o
  -2  -1   2       65.07       72.94      4.00 o
  -1  -1   2     4338.77     4396.11     56.72 o
   0  -1   2     3156.56     3261.91     21.11 o
   1  -1   2     5516.29     5689.45     33.49 o
   2  -1   2    10184.68    10506.01     57.66 o
   3  -1   2      983.53      894.87     11.70 o
   4  -1   2      258.91      238.69      8.56 o
   5  -1   2      193.16      201.33      6.66 o
   6  -1   2      731.76      732.33     15.41 o
   7  -1   2     1021.68      899.36     31.76 o
   8  -1   2      149.23      180.79     19.92 o
   9  -1   2       10.09        9.50      9.15 o
  10  -1   2        0.69       -2.06      8.30 o
  11  -1   2       36.36       25.38     13.68 o
 -11   0   2       35.97       50.27     14.89 o
 -10   0   2       49.65       58.87      9.80 o
  -9   0   2      187.01      194.65     15.56 o
  -8   0   2      333.94      329.28     15.25 o
  -7   0   2      435.54      460.56     22.55 o
  -6   0   2     1088.31     1080.61     23.36 o
  -5   0   2      249.89      245.85     10.40 o
  -4   0   2        8.77       41.80      5.18 o
  -3   0   2     2016.95     1959.84     17.56 o
  -2   0   2       31.11       30.09      2.45 o
  -1   0   2    13632.46    13651.04    123.08 o
   0   0   2      684.60      753.99      9.83 o
   1   0   2      854.51      953.94      9.78 o
   2   0   2        5.75        0.70      4.01 o
   3   0   2       18.78       15.04      2.50 o
   4   0   2      522.19      618.09     12.39 o
   5   0   2      987.13     1038.97     18.31 o
   6   0   2      164.49      177.15     22.65 o
   7   0   2      127.53      143.13     10.49 o
   8   0   2     1503.51     1533.27     48.57 o
   9   0   2       41.12       40.63     12.69 o
  10   0   2        6.76       12.05     10.00 o
  11   0   2      109.52      129.89     21.20 o
 -11   1   2        1.58       -4.32      8.01 o
 -10   1   2        1.96        6.95      5.76 o
  -9   1   2        0.12       -0.91      4.43 o
  -8   1   2       13.63       12.63      7.09 o
  -7   1   2      273.22      286.61     14.03 o
  -6   1   2      799.01      798.65     20.78 o
  -5   1   2      949.65      920.08     20.53 o
  -4   1   2      304.28      418.47     12.63 o
  -3   1   2     1594.82     1486.21     21.90 o
  -2   1   2      199.51      184.77      4.37 o
  -1   1   2      287.41      324.65      7.72 o
   0   1   2     1428.97     1525.47     22.33 o
   1   1   2     4089.20     4368.04     32.00 o
   2   1   2      512.89      526.82     16.84 o
   3   1   2     1312.30     1300.36     18.40 o
   4   1   2     1510.02     1400.54     18.62 o
   5   1   2     2747.23     2845.41     34.46 o
   6   1   2       13.52       15.28      4.18 o
   7   1   2      108.27      106.42      8.05 o
   8   1   2       73.52       73.10     13.97 o
   9   1   2       36.16       38.57     12.34 o
  10   1   2        0.36        4.82      9.15 o
  11   1   2        1.81       -4.25      8.01 o
  12   1   2       18.85       14.04     11.77 o
 -10   2   2       30.25       24.86      7.26 o
  -9   2   2       17.45       10.40      7.69 o
  -8   2   2       21.00       19.31      5.89 o
  -7   2   2      110.77      110.73     10.58 o
  -6   2   2       76.30       82.31      8.69 o
  -5   2   2       10.94       17.64      7.87 o
  -4   2   2      899.39      812.73     18.67 o
  -3   2   2      151.80      143.65      8.00 o
  -2   2   2      174.33      167.33      7.91 o
  -1   2   2      236.26      251.91     11.41 o
   0   2   2      811.89      934.88     19.92 o
   1   2   2      335.71      406.82     11.13 o
   2   2   2      128.18       91.33      4.50 o
   3   2   2     1502.03     1384.90     17.68 o
   4   2   2     5212.32     5374.84     45.46 o
   5   2   2     1108.62     1108.37     22.09 o
   6   2   2     1707.96     1698.45     59.17 o
   7   2   2      535.43      562.13     15.76 o
   8   2   2     1001.88     1043.14     39.35 o
   9   2   2      220.15      215.68     21.77 o
  10   2   2        3.26        3.69      8.79 o
  11   2   2       76.54       47.36     14.04 o
  12   2   2        0.39       -5.32     11.27 o
 -10   3   2        0.41        5.19      5.88 o
  -9   3   2       64.78       54.33      9.46 o
  -8   3   2      429.16      464.66     23.22 o
  -7   3   2      319.00      330.60     25.20 o
  -6   3   2      613.00      672.84     20.73 o
  -5   3   2     1051.33     1105.89     24.72 o
  -4   3   2      363.43      363.42     13.31 o
  -3   3   2       62.32       73.43      6.69 o
  -2   3   2        4.64        3.64      3.86 o
  -1   3   2      260.31      225.60     12.55 o
   0   3   2      855.49      923.25     23.04 o
   1   3   2       89.13       83.73      7.02 o
   2   3   2       64.32       70.89      5.21 o
   3   3   2       29.54       20.49      3.49 o
   4   3   2     7178.03     8008.63     64.08 o
   5   3   2     1638.12     1843.25     25.98 o
   6   3   2       89.34       88.78      7.03 o
   7   3   2      102.78      114.63      8.41 o
   8   3   2      136.95      141.94     17.23 o
   9   3   2      526.84      537.77     30.70 o
  10   3   2      255.54      252.97     24.32 o
  11   3   2      159.76      114.72     19.71 o
  12   3   2       37.74       59.70     16.52 o
  -9   4   2        0.19        9.82      5.56 o
  -8   4   2       61.80       56.25     11.20 o
  -7   4   2       98.15       87.42     15.46 o
  -6   4   2      212.06      184.13     18.58 o
  -5   4   2      115.86      105.46      9.82 o
  -4   4   2      271.78      298.79     13.23 o
  -3   4   2     1982.16     2020.22     32.59 o
  -2   4   2     2137.40     2250.00     47.64 o
  -1   4   2     2413.48     2400.37     46.51 o
   0   4   2     1096.00      967.00     26.16 o
   1   4   2       93.91       63.46      7.80 o
   2   4   2      530.76      470.28     16.52 o
   3   4   2      138.53      105.53      8.65 o
   4   4   2     1967.97     2027.58     27.64 o
   5   4   2      278.90      259.54     10.52 o
   6   4   2        8.82       11.48      5.92 o
   7   4   2       13.27        5.45      6.38 o
   8   4   2       81.61       93.02     15.46 o
   9   4   2      129.92      144.78     18.65 o
  10   4   2       76.82       74.30     15.67 o
  11   4   2      124.93      145.84     21.70 o
  12   4   2       25.83       39.63     14.96 o
  -9   5   2        0.16        6.98      9.78 o
  -8   5   2       35.10       45.09      9.14 o
  -7   5   2        7.51        1.85      4.91 o
  -6   5   2       20.82       25.56      7.44 o
  -5   5   2        1.28       -0.93      4.11 o
  -4   5   2       23.77       14.39      5.45 o
  -3   5   2        2.95        0.23      4.01 o
  -2   5   2      256.96      278.78     18.36 o
  -1   5   2     2288.16     2365.07     49.35 o
   0   5   2      191.48      146.12     12.69 o
   1   5   2      680.52      591.80     21.84 o
   2   5   2      388.63      331.74     15.95 o
   3   5   2      347.24      299.22     13.90 o
   4   5   2     1236.02     1191.19     22.23 o
   5   5   2      847.60      852.88     19.53 o
   6   5   2      409.88      409.46     34.49 o
   7   5   2      242.23      251.85     12.30 o
   8   5   2       83.50       98.98     15.46 o
   9   5   2      100.95       97.06     16.45 o
  10   5   2       89.57       74.16     16.02 o
  11   5   2       34.55       29.07     13.26 o
  12   5   2        1.28       -5.60      9.57 o
  -8   6   2       22.38       22.99      8.12 o
  -7   6   2       54.46       61.26     10.31 o
  -6   6   2       54.89       52.64      9.31 o
  -5   6   2      139.49      135.93     15.07 o
  -4   6   2      115.85      105.87     11.00 o
  -3   6   2        0.48        3.97      5.88 o
  -2   6   2      121.20      131.16     15.17 o
  -1   6   2       18.04        5.74      6.17 o
   0   6   2      137.51      170.87     15.24 o
   1   6   2       70.78       92.10     11.56 o
   2   6   2       14.91       16.02      6.66 o
   3   6   2      122.52      136.77     12.55 o
   4   6   2      210.53      174.33     10.07 o
   5   6   2       13.63       12.71      4.69 o
   6   6   2      122.40      145.31     10.54 o
   7   6   2       85.84      129.81     11.45 o
   8   6   2       13.58       27.51      6.42 o
   9   6   2      466.93      452.91     28.64 o
  10   6   2      226.21      212.49     23.61 o
  11   6   2      216.16      262.40     27.23 o
  -7   7   2        2.74       -3.38      5.33 o
  -6   7   2       30.89       30.41      8.57 o
  -5   7   2      187.45      213.55     23.11 o
  -4   7   2      373.35      343.37     26.23 o
  -3   7   2      357.66      410.51     26.30 o
  -2   7   2      280.48      271.69     22.69 o
  -1   7   2     1061.94     1012.94     36.94 o
   0   7   2        1.69       -3.47      4.96 o
   1   7   2      270.77      309.33     20.84 o
   2   7   2      442.27      456.95     22.69 o
   3   7   2      163.15      194.34     16.52 o
   4   7   2        1.81       -3.10      3.10 o
   5   7   2       78.54       68.88     12.69 o
   6   7   2       19.26       12.58      9.15 o
   7   7   2       61.27       51.27      7.84 o
   8   7   2        2.14       -0.84      7.52 o
   9   7   2        5.02        7.80      9.93 o
  10   7   2       45.59       57.78     15.03 o
  11   7   2       86.48       81.75     19.14 o
  -6   8   2       12.71        9.43     10.85 o
  -5   8   2       63.70       81.75     18.50 o
  -4   8   2        1.37        8.79      9.08 o
  -3   8   2      191.87      222.91     23.26 o
  -2   8   2       74.00       48.14     12.76 o
  -1   8   2      185.10      171.79     19.14 o
   0   8   2      182.25      214.83     20.14 o
   1   8   2      273.39      268.43     21.41 o
   2   8   2      779.03      741.25     31.34 o
   3   8   2      842.40      842.71     32.61 o
   4   8   2      359.27      318.05     24.81 o
   5   8   2      329.49      372.84     15.83 o
   6   8   2        2.41       -3.92      3.92 o
   7   8   2       75.35       82.84     12.97 o
   8   8   2       77.40       93.82     12.51 o
   9   8   2       94.34      122.66     19.57 o
  10   8   2       13.87       13.33     10.63 o
  -5   9   2       30.67       28.08     13.97 o
  -4   9   2       20.95       17.02     10.78 o
  -3   9   2       57.90       23.82     10.99 o
  -2   9   2        2.49       16.73     10.14 o
  -1   9   2        5.38       -2.69      6.59 o
   0   9   2        8.30       13.26      7.94 o
   1   9   2       14.43       11.41      8.72 o
   2   9   2      279.42      210.78     20.70 o
   3   9   2       73.03       73.31     14.04 o
   4   9   2        4.39        6.40      4.71 o
   5   9   2      154.99      152.66     12.25 o
   6   9   2      658.90      654.64     22.27 o
   7   9   2       66.34       93.30     11.16 o
   8   9   2      129.88      154.77     13.69 o
   9   9   2      125.93      115.57     19.78 o
  -4  10   2        7.25        2.62     11.91 o
  -3  10   2       11.84       11.63     10.63 o
  -2  10   2       54.73       62.04     15.67 o
  -1  10   2       38.01       39.07     13.19 o
   0  10   2       31.35       33.04     11.98 o
   1  10   2       74.28       65.51     15.88 o
   2  10   2       10.63       19.28      9.22 o
   3  10   2      186.54      211.42     21.48 o
   4  10   2        2.86       -0.53      5.22 o
   5  10   2       67.87       59.49     15.24 o
   6  10   2        0.19        3.65      5.32 o
   7  10   2       39.28       52.12      9.03 o
   8  10   2       22.36       27.08     12.55 o
  -2  11   2        8.81       13.33     11.84 o
  -1  11   2       35.00       20.35     11.91 o
   0  11   2       19.62       16.02     11.98 o
   1  11   2       93.53      131.52     20.35 o
   2  11   2      181.82      201.43     23.18 o
   3  11   2       58.17       50.13     14.11 o
   4  11   2       92.46       91.09     22.69 o
   5  11   2       59.12       61.21     14.11 o
   6  11   2       78.78       72.18     10.70 o
   7  11   2       12.40       -3.47      7.87 o
   0  12   2        2.50        2.41     11.06 o
   1  12   2        0.99       -2.48      9.00 o
   2  12   2      187.76      135.91     21.48 o
   3  12   2        0.27        3.76      9.50 o
   4  12   2        6.72       10.68      7.02 o
   5  12   2       73.02       80.67     11.67 o
   6  12   2       97.43       77.85     15.53 o
  -4 -12   3        8.61       23.47     12.76 o
  -3 -12   3       26.18        0.78     12.62 o
  -2 -12   3        7.96       16.66     13.12 o
  -1 -12   3        6.88       16.31     12.34 o
  -6 -11   3       11.92       21.62     11.41 o
  -5 -11   3       24.87       26.09     12.05 o
  -4 -11   3       21.22       38.07     13.47 o
  -3 -11   3       14.38       14.75     10.42 o
  -2 -11   3       69.99       65.16     16.45 o
  -1 -11   3       59.46       63.74     16.59 o
   0 -11   3       20.14       59.77     16.52 o
   1 -11   3       29.15       15.81     11.27 o
   2 -11   3        7.42       22.19     12.69 o
  -8 -10   3       90.00       74.16     17.09 o
  -7 -10   3       31.19       19.00     10.71 o
  -6 -10   3       16.49       16.73      9.43 o
  -5 -10   3        1.71        8.44      8.65 o
  -4 -10   3        0.70        2.06      8.65 o
  -3 -10   3        0.12       -7.30      7.30 o
  -2 -10   3        1.49       13.12     10.07 o
  -1 -10   3       10.69       11.34      9.22 o
   0 -10   3        2.87       10.63      8.51 o
   1 -10   3       21.52       31.05     13.19 o
   2 -10   3        4.37        0.57      9.71 o
   3 -10   3       17.89        7.87     10.92 o
   4 -10   3       20.96        7.16     11.63 o
  -9  -9   3       26.83       26.80     11.63 o
  -8  -9   3      139.80      143.36     20.70 o
  -7  -9   3      227.98      275.73     25.45 o
  -6  -9   3      314.70      302.24     26.52 o
  -5  -9   3      105.54      117.69     18.65 o
  -4  -9   3       77.58       73.24     15.53 o
  -3  -9   3        6.54       14.18      8.65 o
  -2  -9   3       53.57       54.88     13.61 o
  -1  -9   3      182.77      132.58     18.65 o
   0  -9   3        1.06       -4.75      6.88 o
   1  -9   3       11.89        6.66      9.64 o
   2  -9   3        1.94       -6.45      6.45 o
   3  -9   3        2.11       -7.87      7.87 o
   4  -9   3        1.53        9.86      9.71 o
   5  -9   3        8.49        0.07     10.07 o
 -10  -8   3       42.18       53.32     14.96 o
  -9  -8   3        0.18        3.76      7.73 o
  -8  -8   3       38.63       38.00     12.12 o
  -7  -8   3        0.45       -1.77      6.03 o
  -6  -8   3      204.42      202.63     21.41 o
  -5  -8   3      617.74      604.35     31.41 o
  -4  -8   3      305.45      268.71     22.40 o
  -3  -8   3      401.82      382.72     24.81 o
  -2  -8   3      340.41      336.49     24.89 o
  -1  -8   3      312.76      293.52     23.18 o
   0  -8   3       59.63       57.85     13.19 o
   1  -8   3       65.59       49.42     12.34 o
   2  -8   3       54.94       72.03     15.17 o
   3  -8   3       13.51        2.91      7.30 o
   4  -8   3       16.38       23.63      7.61 o
   5  -8   3        7.30       10.75      6.26 o
   6  -8   3        0.48        3.74      9.82 o
   7  -8   3        2.41       20.63     10.49 o
 -10  -7   3       40.15       61.26     14.96 o
  -9  -7   3       54.05       41.48     12.55 o
  -8  -7   3       45.01       71.75     14.46 o
  -7  -7   3        0.48       11.98      7.73 o
  -6  -7   3       58.90       65.72     12.97 o
  -5  -7   3        0.02        6.81      7.09 o
  -4  -7   3       74.30       69.27     13.40 o
  -3  -7   3        5.24        8.22      7.44 o
  -2  -7   3      241.96      216.03     19.64 o
  -1  -7   3      151.00      103.87     14.53 o
   0  -7   3      239.15      261.48     20.21 o
   1  -7   3      115.81      162.57     17.51 o
   2  -7   3      328.24      385.34     23.89 o
   3  -7   3      260.40      264.09     14.57 o
   4  -7   3       84.69       98.98     10.82 o
   5  -7   3       57.33       51.22      8.77 o
   6  -7   3       61.26       56.44      9.72 o
   7  -7   3        1.25        1.06      8.08 o
   8  -7   3       12.58       32.26     13.97 o
 -10  -6   3       81.72       84.02     16.17 o
  -9  -6   3      150.57      131.38     18.58 o
  -8  -6   3      337.31      404.34     26.02 o
  -7  -6   3       60.45       62.11     12.69 o
  -6  -6   3       62.94       50.27     11.70 o
  -5  -6   3     1441.95     1418.13     43.04 o
  -4  -6   3      316.47      316.14     21.48 o
  -3  -6   3      113.51      106.85     13.75 o
  -2  -6   3      467.24      463.97     23.54 o
  -1  -6   3      148.03      155.74     11.00 o
   0  -6   3        0.32        4.35      7.23 o
   1  -6   3        9.77       12.34      6.10 o
   2  -6   3       18.47       15.12      4.32 o
   3  -6   3      153.12      149.16      8.84 o
   4  -6   3      179.81      186.25     12.48 o
   5  -6   3       36.92       43.24      7.88 o
   6  -6   3       54.75       41.27     17.16 o
   7  -6   3        7.21       34.39     12.19 o
   8  -6   3       11.89       20.06     11.34 o
 -11  -5   3       24.35       20.77     10.28 o
 -10  -5   3       22.07       10.63      8.86 o
  -9  -5   3       72.04      124.43     18.08 o
  -8  -5   3      139.99      160.94     18.65 o
  -7  -5   3       24.87       28.29      8.65 o
  -6  -5   3      114.51      155.27     16.59 o
  -5  -5   3       57.31       52.75     10.99 o
  -4  -5   3     1220.15     1185.55     41.58 o
  -3  -5   3     1457.45     1407.34     21.79 o
  -2  -5   3      713.90      694.73     18.57 o
  -1  -5   3      473.53      484.16     15.59 o
   0  -5   3      280.35      241.46     12.58 o
   1  -5   3     1432.63     1427.81     20.19 o
   2  -5   3     1044.41     1041.28     27.18 o
   3  -5   3       93.23      109.61      8.31 o
   4  -5   3      382.45      372.20     11.71 o
   5  -5   3        0.80        0.54      4.71 o
   6  -5   3       13.96       10.52      6.59 o
   7  -5   3       21.09       17.02      8.86 o
   8  -5   3        6.35       -7.02      7.02 o
   9  -5   3        0.27       15.31     10.42 o
 -11  -4   3       30.75       40.98     12.97 o
 -10  -4   3       84.21       86.99     16.02 o
  -9  -4   3       35.79       66.15     13.47 o
  -8  -4   3       18.19       20.49      7.94 o
  -7  -4   3        9.03        4.68      5.88 o
  -6  -4   3        0.06        4.51      3.99 o
  -5  -4   3       80.61      108.30     12.34 o
  -4  -4   3        9.33       12.07      4.79 o
  -3  -4   3      694.70      684.26     12.00 o
  -2  -4   3     1221.98     1188.74     15.00 o
  -1  -4   3     1394.72     1431.77     24.29 o
   0  -4   3       16.41       21.97      4.48 o
   1  -4   3      607.56      575.58     11.39 o
   2  -4   3    10154.91    10066.37     65.14 o
   3  -4   3        6.41        8.09      3.45 o
   4  -4   3      140.29      134.63     12.87 o
   5  -4   3      131.63      140.27     10.22 o
   6  -4   3      137.56      131.43     10.83 o
   7  -4   3       29.48       46.01     12.48 o
   8  -4   3        7.44        0.92      8.15 o
   9  -4   3       38.64       53.95     14.75 o
  10  -4   3       25.43       26.23     12.55 o
 -11  -3   3       40.45       42.11     12.12 o
 -10  -3   3      189.86      186.32     21.34 o
  -9  -3   3      251.76      261.19     22.69 o
  -8  -3   3      460.64      377.19     23.47 o
  -7  -3   3      196.56      171.17     10.86 o
  -6  -3   3      636.68      626.78     17.08 o
  -5  -3   3     1554.00     1454.16     23.85 o
  -4  -3   3      506.56      453.23     11.70 o
  -3  -3   3     1084.74     1135.65     24.96 o
  -2  -3   3        1.06        1.42      1.64 o
  -1  -3   3      126.80      143.03      7.52 o
   0  -3   3      820.42      861.36     11.63 o
   1  -3   3      414.37      442.86      9.03 o
   2  -3   3        0.41        2.63      2.88 o
   3  -3   3     1774.20     1782.58     20.86 o
   4  -3   3      297.20      308.27     13.25 o
   5  -3   3      534.98      530.16     12.41 o
   6  -3   3      254.69      258.48     22.09 o
   7  -3   3      203.14      230.99     21.27 o
   8  -3   3      201.76      216.17     22.90 o
   9  -3   3       66.61       72.60     16.17 o
  10  -3   3        2.75        7.80     11.06 o
 -11  -2   3        5.00       17.80      9.50 o
 -10  -2   3       49.16       37.43     11.56 o
  -9  -2   3       15.27       34.03     10.28 o
  -8  -2   3       12.96       13.16      5.28 o
  -7  -2   3      522.71      553.35     17.73 o
  -6  -2   3      428.48      438.39     14.50 o
  -5  -2   3     1286.75     1328.16     22.97 o
  -4  -2   3      325.63      283.33     11.56 o
  -3  -2   3     1189.51     1042.46     13.09 o
  -2  -2   3     1549.34     1554.82     14.16 o
  -1  -2   3        8.71       14.87      7.02 o
   0  -2   3     3997.06     3812.42     26.40 o
   1  -2   3      744.19      724.79     10.35 o
   2  -2   3     5719.28     5741.23     54.53 o
   3  -2   3       21.32       32.90      3.66 o
   4  -2   3       22.53       19.86      3.27 o
   5  -2   3        2.50        1.21      3.91 o
   6  -2   3       14.74        3.23      4.10 o
   7  -2   3        6.37       -2.69      6.59 o
   8  -2   3        0.17       -5.18      7.23 o
   9  -2   3      146.57      139.88     20.35 o
  10  -2   3       31.95       26.45     11.84 o
  11  -2   3       16.33       17.16     14.68 o
 -11  -1   3       20.98       16.45      9.64 o
 -10  -1   3       57.06       42.47     12.48 o
  -9  -1   3        7.06        1.17      4.51 o
  -8  -1   3       22.57       16.48      6.35 o
  -7  -1   3       22.38       27.81      6.42 o
  -6  -1   3      102.72       97.57      8.35 o
  -5  -1   3      569.86      561.31     15.17 o
  -4  -1   3      165.00      124.34      7.00 o
  -3  -1   3       85.71      108.46      4.57 o
  -2  -1   3     1942.97     1982.59     17.15 o
  -1  -1   3      131.57      139.18      6.04 o
   0  -1   3     2391.81     2458.33     18.48 o
   1  -1   3     1786.94     1864.57     17.83 o
   2  -1   3     2680.39     2737.29     21.66 o
   3  -1   3     1447.89     1505.37     15.94 o
   4  -1   3     1830.15     1898.34     19.82 o
   5  -1   3     1355.68     1382.19     18.02 o
   6  -1   3     1548.22     1485.80     19.99 o
   7  -1   3      189.11      187.74     18.93 o
   8  -1   3      155.84      186.68     20.56 o
   9  -1   3       63.80       59.98     15.39 o
  10  -1   3       12.47        7.02      9.78 o
  11  -1   3       29.89       38.36     13.40 o
 -11   0   3       38.64       30.42     11.56 o
 -10   0   3      119.33      138.86     13.51 o
  -9   0   3      420.77      412.56     22.12 o
  -8   0   3       97.73      100.31     10.41 o
  -7   0   3      177.79      167.53     11.30 o
  -6   0   3      338.26      314.35     32.76 o
  -5   0   3      798.56      757.67     24.03 o
  -4   0   3      160.32      143.72      7.92 o
  -3   0   3      215.49      241.38      6.15 o
  -2   0   3      823.69      820.47     12.93 o
  -1   0   3     2426.88     2584.26     25.57 o
   0   0   3     2899.34     2924.00     20.74 o
   1   0   3      282.48      288.21      5.98 o
   2   0   3       15.19       25.54      5.64 o
   3   0   3      241.52      256.37      7.20 o
   4   0   3      765.10      820.87     26.09 o
   5   0   3     2596.70     2518.51     28.68 o
   6   0   3      233.11      207.77      8.69 o
   7   0   3      688.84      725.23     31.69 o
   8   0   3      118.73      128.68     17.72 o
   9   0   3      638.21      598.39     33.32 o
  10   0   3        4.58       -7.16      7.16 o
  11   0   3       34.89       33.39     13.54 o
 -10   1   3       13.55       22.46      8.19 o
  -9   1   3        0.78        1.49      6.06 o
  -8   1   3      685.82      712.42     22.99 o
  -7   1   3      896.65      857.68     23.45 o
  -6   1   3      775.91      742.01     20.42 o
  -5   1   3      569.89      590.88     21.59 o
  -4   1   3      279.87      224.88      9.79 o
  -3   1   3     1070.72     1017.90     12.29 o
  -2   1   3     1494.52     1459.46     18.43 o
  -1   1   3     1595.50     1617.86     29.42 o
   0   1   3      647.77      543.16     13.97 o
   1   1   3        1.99        1.70      1.62 o
   2   1   3      193.29      186.61      9.86 o
   3   1   3      684.54      704.39     21.34 o
   4   1   3     1861.16     1828.49     19.74 o
   5   1   3      398.19      432.95     10.34 o
   6   1   3      136.58      126.92      6.91 o
   7   1   3      461.35      451.77     25.24 o
   8   1   3      190.66      209.51     20.63 o
   9   1   3       76.28       76.29     15.39 o
  10   1   3      152.13      161.30     21.77 o
  11   1   3       21.59       18.36     11.34 o
  12   1   3       41.96       43.18     15.67 o
 -10   2   3        2.23        1.93      5.57 o
  -9   2   3       16.40       18.82      9.68 o
  -8   2   3        6.90        3.17      4.99 o
  -7   2   3        5.57        2.77      4.13 o
  -6   2   3       91.43       91.17      9.75 o
  -5   2   3      149.51      143.52     10.02 o
  -4   2   3      199.26      224.85     10.74 o
  -3   2   3      512.36      534.40      8.45 o
  -2   2   3     1819.01     1863.50     33.25 o
  -1   2   3     4573.92     4636.55     60.83 o
   0   2   3     9896.73     9658.36     95.50 o
   1   2   3      996.76      917.72     18.43 o
   2   2   3      143.03      136.98      5.23 o
   3   2   3       15.54       36.52      3.26 o
   4   2   3      652.53      532.53     10.32 o
   5   2   3     5222.30     5488.74     47.62 o
   6   2   3      296.02      272.04      9.53 o
   7   2   3      481.15      491.97     26.09 o
   8   2   3        2.19        5.39      7.37 o
   9   2   3        0.50       -5.74      5.74 o
  10   2   3       13.62       -4.32      8.51 o
  11   2   3        1.70        6.03      8.79 o
  12   2   3        8.38        2.34     12.27 o
 -10   3   3       29.75       40.63     10.92 o
  -9   3   3        2.21       -3.09      5.05 o
  -8   3   3      114.81       91.59     20.28 o
  -7   3   3      228.70      235.41     22.26 o
  -6   3   3      160.20      167.69     12.10 o
  -5   3   3      150.74      162.20     24.81 o
  -4   3   3        0.98        3.70      3.53 o
  -3   3   3       18.64        8.73      4.68 o
  -2   3   3      135.46      125.35     11.27 o
  -1   3   3       16.26        1.21      3.62 o
   0   3   3      101.60       94.44      8.79 o
   1   3   3       10.40       15.60      4.32 o
   2   3   3      912.92      892.29     15.13 o
   3   3   3      425.06      436.31     18.11 o
   4   3   3      135.77      119.33      6.31 o
   5   3   3     2130.52     2357.48     28.89 o
   6   3   3      393.63      386.12     15.24 o
   7   3   3      366.97      340.03     21.84 o
   8   3   3      547.86      484.31     28.15 o
   9   3   3      366.47      421.43     27.51 o
  10   3   3      249.88      251.48     24.96 o
  11   3   3      109.88       73.31     16.80 o
  12   3   3       23.32        9.86     12.69 o
  -9   4   3        2.07        1.40      5.31 o
  -8   4   3       94.89       76.48     10.93 o
  -7   4   3      136.79      138.76     16.52 o
  -6   4   3      229.32      243.77     14.87 o
  -5   4   3      438.99      442.80     17.51 o
  -4   4   3      583.65      597.05     18.85 o
  -3   4   3      600.60      574.22     24.25 o
  -2   4   3     1511.91     1449.40     38.64 o
  -1   4   3      941.12      987.28     29.92 o
   0   4   3      439.06      426.32     18.08 o
   1   4   3        3.79       11.98      4.47 o
   2   4   3      136.84      141.37      9.93 o
   3   4   3       37.83       37.08      4.62 o
   4   4   3      351.29      345.10     10.93 o
   5   4   3       92.01      114.24      9.54 o
   6   4   3       10.42        6.64      3.60 o
   7   4   3       39.88       31.69      9.78 o
   8   4   3        7.56        3.05      7.80 o
   9   4   3      121.45      143.78     19.43 o
  10   4   3      182.82      151.80     20.84 o
  11   4   3      155.14      153.14     22.40 o
  12   4   3      111.47       93.52     19.92 o
  -9   5   3        1.43        5.86      6.91 o
  -8   5   3       17.50       15.15      6.74 o
  -7   5   3       26.35       35.56     11.06 o
  -6   5   3        5.67       -0.11      4.89 o
  -5   5   3      109.26      116.61     11.38 o
  -4   5   3      333.35      330.27     15.90 o
  -3   5   3      582.05      591.59     28.43 o
  -2   5   3      716.35      681.20     28.50 o
  -1   5   3     3733.74     3722.86     66.15 o
   0   5   3     3542.19     3516.90     60.12 o
   1   5   3        6.31        4.89      4.61 o
   2   5   3        6.66       11.41      4.82 o
   3   5   3      543.16      536.77     15.31 o
   4   5   3      315.59      297.26     11.11 o
   5   5   3      168.23      164.03      9.45 o
   6   5   3       82.60       96.15     13.22 o
   7   5   3      115.86      136.23      9.69 o
   8   5   3       67.65       52.32     13.61 o
   9   5   3        4.84        5.96      8.15 o
  10   5   3       13.65       14.25     10.28 o
  11   5   3        0.18        2.62     10.28 o
  12   5   3       47.88       38.99     15.39 o
  -8   6   3       20.47       35.16      9.16 o
  -7   6   3        1.05       15.55      5.83 o
  -6   6   3       48.02       37.91     10.74 o
  -5   6   3        0.23        8.51      7.44 o
  -4   6   3       41.43       38.21     10.78 o
  -3   6   3       10.46        8.93      8.15 o
  -2   6   3       16.35       16.45      7.80 o
  -1   6   3      126.18      144.56     15.10 o
   0   6   3      205.68      203.69     16.52 o
   1   6   3      761.19      754.09     27.15 o
   2   6   3     1124.84     1094.62     32.05 o
   3   6   3      668.20      628.81     17.17 o
   4   6   3      621.59      604.29     17.02 o
   5   6   3      514.12      520.46     16.84 o
   6   6   3      535.32      536.91     17.25 o
   7   6   3      144.96      186.17     11.70 o
   8   6   3       17.64       24.39     10.42 o
   9   6   3      188.96      201.92     22.26 o
  10   6   3       80.68       62.46     16.52 o
  11   6   3       60.36       75.58     18.65 o
  -7   7   3        5.94        4.89      9.00 o
  -6   7   3        0.98       -1.99      8.30 o
  -5   7   3       72.89       65.87     14.61 o
  -4   7   3      124.86       94.93     16.45 o
  -3   7   3       80.12       51.61     12.90 o
  -2   7   3      242.30      217.31     21.06 o
  -1   7   3      147.13      127.19     16.38 o
   0   7   3      136.94      173.70     16.80 o
   1   7   3      227.53      219.65     18.01 o
   2   7   3       14.10       18.22      7.66 o
   3   7   3      102.09      133.29     14.04 o
   4   7   3       14.25       14.25      7.91 o
   5   7   3       11.05       12.96      4.91 o
   6   7   3       10.50       12.29     12.34 o
   7   7   3      257.20      332.94     20.06 o
   8   7   3       12.28       49.98     13.05 o
   9   7   3      245.83      237.58     24.18 o
  10   7   3      216.27      193.06     23.33 o
  11   7   3       53.43       40.70     15.31 o
  -6   8   3       20.95       -1.13      9.08 o
  -5   8   3       57.98       37.29     11.91 o
  -4   8   3      177.76      177.18     22.62 o
  -3   8   3       25.52       22.97     10.99 o
  -2   8   3        2.04        8.79      7.73 o
  -1   8   3      153.92      137.47     17.80 o
   0   8   3      294.42      293.38     22.83 o
   1   8   3      438.59      410.93     24.18 o
   2   8   3      783.55      780.32     32.19 o
   3   8   3      709.86      700.49     29.49 o
   4   8   3      307.96      278.20     14.29 o
   5   8   3        5.13        6.62      4.62 o
   6   8   3       45.61       40.95      7.45 o
   7   8   3       87.66       97.90     10.41 o
   8   8   3        8.73        7.44      8.58 o
   9   8   3       10.95        9.36     10.42 o
  10   8   3       19.05       35.80     15.67 o
  11   8   3        1.99        8.08     12.34 o
  -5   9   3        8.86       10.71     11.27 o
  -4   9   3        0.02       -6.03      6.95 o
  -3   9   3       20.75        7.52     10.28 o
  -2   9   3       27.24       21.20     10.28 o
  -1   9   3        0.80        1.28      7.09 o
   0   9   3       10.29       17.72      9.50 o
   1   9   3      122.53      130.67     17.58 o
   2   9   3      805.95      738.91     33.68 o
   3   9   3      763.71      743.38     32.68 o
   4   9   3        1.50        4.32      4.59 o
   5   9   3      244.53      243.52     18.54 o
   6   9   3      182.31      183.60     18.47 o
   7   9   3      241.41      218.53     32.61 o
   8   9   3       59.62       79.48     16.38 o
   9   9   3       71.01       81.39     17.72 o
  10   9   3       13.87       13.97     12.97 o
  -4  10   3       12.03       25.03     14.68 o
  -3  10   3       20.12       24.96     13.61 o
  -2  10   3       22.56       20.77     11.49 o
  -1  10   3        5.75       -1.99      8.15 o
   0  10   3        7.90       -7.80      7.80 o
   1  10   3       40.14       37.01     11.56 o
   2  10   3       22.45       23.54     10.42 o
   3  10   3      238.30      235.95     22.62 o
   4  10   3        0.37        1.07      7.27 o
   5  10   3       13.10       16.06      6.77 o
   6  10   3       82.75      102.33     11.75 o
   7  10   3      197.75      205.81     15.23 o
   8  10   3      125.59      173.07     22.90 o
   9  10   3       60.93      100.04     20.21 o
  -2  11   3       12.32        4.82     11.34 o
  -1  11   3       40.18       46.65     15.88 o
   0  11   3       22.56       24.89     11.91 o
   1  11   3        8.00       11.20     10.92 o
   2  11   3       55.58       38.71     13.12 o
   3  11   3      214.49      200.86     22.55 o
   4  11   3       13.29        9.50      6.69 o
   5  11   3        9.00       10.08      9.32 o
   6  11   3        0.45        5.05      6.42 o
   7  11   3        0.03       -0.57      8.37 o
   8  11   3        0.02       -2.91     10.28 o
   0  12   3       10.24       33.68     15.53 o
   1  12   3        2.76       -2.77      8.93 o
   2  12   3       21.11       40.55     14.18 o
   3  12   3       54.13       58.07     15.95 o
   4  12   3       20.59       22.46      7.87 o
   5  12   3       83.93       74.96     11.53 o
   6  12   3       49.03       42.06     11.13 o
  -6 -11   4       76.79       91.18     19.71 o
  -5 -11   4       55.45       87.28     18.29 o
  -4 -11   4       28.74       36.09     13.19 o
  -3 -11   4       45.14       28.01     14.53 o
  -2 -11   4       14.62       14.25     12.69 o
  -1 -11   4       57.62       86.28     18.72 o
   0 -11   4        9.84       -0.92     10.63 o
   1 -11   4        0.32       -1.28      9.00 o
   2 -11   4        5.48       14.89     12.83 o
  -7 -10   4        0.12       12.19      9.36 o
  -6 -10   4        1.56        7.16      8.72 o
  -5 -10   4       37.71       21.13     11.27 o
  -4 -10   4       12.13        3.69      9.43 o
  -3 -10   4       47.66       47.36     13.54 o
  -2 -10   4       83.83       96.99     17.80 o
  -1 -10   4      154.56      126.91     20.70 o
   0 -10   4       43.95       54.10     15.31 o
   1 -10   4       13.41       21.77     11.63 o
   2 -10   4        9.13       14.32     10.71 o
   3 -10   4       10.90        3.83     10.00 o
   4 -10   4       14.09        5.10     11.84 o
  -8  -9   4       90.41       86.43     17.51 o
  -7  -9   4       40.59       46.51     13.19 o
  -6  -9   4       48.33       29.07     10.49 o
  -5  -9   4      100.46      123.51     18.79 o
  -4  -9   4       10.71       10.35      8.15 o
  -3  -9   4       23.38       17.65     10.28 o
  -2  -9   4        0.04       17.51      9.78 o
  -1  -9   4        5.53        2.77      8.65 o
   0  -9   4       38.00       42.61     12.83 o
   1  -9   4       22.54       -3.05      6.88 o
   2  -9   4        4.11        9.50      9.36 o
   3  -9   4        3.86       10.92      9.93 o
   4  -9   4       14.14       -7.09      9.29 o
   5  -9   4       16.25       33.81      9.54 o
  -9  -8   4       21.02       30.63     12.27 o
  -8  -8   4      104.20      100.11     17.51 o
  -7  -8   4      140.28      151.58     20.99 o
  -6  -8   4       42.29       33.25     11.84 o
  -5  -8   4      503.21      525.86     30.70 o
  -4  -8   4      188.76      166.83     19.85 o
  -3  -8   4      240.48      229.93     21.55 o
  -2  -8   4      133.38      112.80     16.87 o
  -1  -8   4      490.17      504.73     29.28 o
   0  -8   4      141.93      140.95     18.22 o
   1  -8   4        1.67       -3.54      7.73 o
   2  -8   4        1.60       -7.30      7.30 o
   3  -8   4       53.35       67.35     14.68 o
   4  -8   4       24.41       26.10      7.59 o
   5  -8   4        0.19        0.43      5.11 o
   6  -8   4        2.41        0.57      6.74 o
 -10  -7   4        2.11        5.32      9.15 o
  -9  -7   4        0.67        9.57      9.71 o
  -8  -7   4        1.51       -2.62      6.45 o
  -7  -7   4       71.33       60.76     13.47 o
  -6  -7   4       51.70       33.61     10.71 o
  -5  -7   4       84.41      111.95     16.59 o
  -4  -7   4      104.13      102.66     15.74 o
  -3  -7   4       49.36       48.85     11.56 o
  -2  -7   4      453.55      416.61     24.67 o
  -1  -7   4      336.92      347.21     16.69 o
   0  -7   4      397.50      403.00     23.89 o
   1  -7   4      207.76      252.87     21.20 o
   2  -7   4      260.63      258.76     11.55 o
   3  -7   4       55.77       53.12      6.75 o
   4  -7   4        5.63        3.44      5.26 o
   5  -7   4       36.08       22.11      7.05 o
   6  -7   4       50.91       82.67     16.17 o
   7  -7   4        9.85       25.52     10.92 o
 -10  -6   4       50.24       55.02     14.39 o
  -9  -6   4      274.11      271.62     25.74 o
  -8  -6   4       98.17       73.38     14.53 o
  -7  -6   4      115.69       96.21     16.09 o
  -6  -6   4      351.59      323.44     23.75 o
  -5  -6   4      356.23      365.63     22.97 o
  -4  -6   4        5.38       -4.54      4.54 o
  -3  -6   4       34.62       38.36     10.07 o
  -2  -6   4       43.87       46.02     13.79 o
  -1  -6   4       29.77       27.63      6.72 o
   0  -6   4      319.51      335.05     14.67 o
   1  -6   4       63.27       72.90      8.82 o
   2  -6   4     1029.44     1041.22     19.47 o
   3  -6   4      140.09      139.69      9.89 o
   4  -6   4       37.41       48.34      6.41 o
   5  -6   4       49.48       70.01      9.17 o
   6  -6   4       66.93       63.81     13.83 o
   7  -6   4       47.08       59.63     14.89 o
   8  -6   4       10.33        7.16      9.43 o
 -10  -5   4        2.88        9.36      8.51 o
  -9  -5   4      157.29      135.99     19.14 o
  -8  -5   4      260.68      262.75     23.61 o
  -7  -5   4       85.17       72.67     13.26 o
  -6  -5   4       14.75        8.22      6.81 o
  -5  -5   4      413.63      424.97     23.75 o
  -4  -5   4     1348.94     1340.57     40.41 o
  -3  -5   4      768.44      766.49     29.92 o
  -2  -5   4      646.83      636.82     18.52 o
  -1  -5   4      764.69      772.50     20.07 o
   0  -5   4      175.02      152.65     10.10 o
   1  -5   4       36.91       39.08      6.21 o
   2  -5   4       29.34       30.55      4.63 o
   3  -5   4       22.53       23.16      7.08 o
   4  -5   4       25.79       34.42      5.35 o
   5  -5   4       18.98       24.97      6.25 o
   6  -5   4       19.51       30.20     10.14 o
   7  -5   4       18.66       13.40      8.79 o
   8  -5   4        9.71       15.03     10.28 o
   9  -5   4       17.03       15.17     11.63 o
 -10  -4   4       22.18       23.89     11.34 o
  -9  -4   4        1.17       -3.05      6.17 o
  -8  -4   4       13.84       18.72      8.79 o
  -7  -4   4      122.83      126.13     16.38 o
  -6  -4   4      387.23      364.21     22.62 o
  -5  -4   4      262.24      234.46     18.50 o
  -4  -4   4      232.14      228.93     17.30 o
  -3  -4   4      319.37      297.66     12.52 o
  -2  -4   4      733.38      750.87     10.50 o
  -1  -4   4       71.70       80.80     11.77 o
   0  -4   4      521.07      485.55     14.34 o
   1  -4   4      106.59       80.51      6.09 o
   2  -4   4     8177.60     8015.98     65.44 o
   3  -4   4     1513.12     1557.75     34.68 o
   4  -4   4        3.02        2.18      3.48 o
   5  -4   4      121.98      130.37      7.71 o
   6  -4   4       93.99       68.91     13.33 o
   7  -4   4       38.00       26.23     10.21 o
   8  -4   4        0.48        0.00      8.51 o
   9  -4   4        0.41        3.47      9.08 o
  10  -4   4        0.84        6.31     10.85 o
 -11  -3   4      133.22      177.53     23.68 o
 -10  -3   4       96.28       68.49     15.31 o
  -9  -3   4      233.17      223.48     22.55 o
  -8  -3   4       46.74       81.96     13.97 o
  -7  -3   4       30.79       35.59      9.93 o
  -6  -3   4      130.68      158.67     16.45 o
  -5  -3   4       65.94       52.47     10.21 o
  -4  -3   4      264.30      260.38      7.53 o
  -3  -3   4       42.23       46.36      4.50 o
  -2  -3   4      257.97      274.16     10.70 o
  -1  -3   4       59.85       54.51      6.45 o
   0  -3   4      482.08      421.56     20.52 o
   1  -3   4      139.35      114.02      5.38 o
   2  -3   4     1021.60      965.70     14.65 o
   3  -3   4     1370.44     1344.72     18.48 o
   4  -3   4      383.33      331.87      9.73 o
   5  -3   4      157.95      169.72      7.90 o
   6  -3   4      179.32      178.67     18.58 o
   7  -3   4      199.03      226.74     22.12 o
   8  -3   4      196.28      253.82     24.39 o
   9  -3   4       76.10      101.67     18.58 o
  10  -3   4       11.84        7.94     10.21 o
 -11  -2   4       20.35       25.52     11.06 o
 -10  -2   4       58.80       56.86     14.53 o
  -9  -2   4      191.80      180.72     20.84 o
  -8  -2   4      794.13      774.22     34.60 o
  -7  -2   4      625.29      648.59     30.13 o
  -6  -2   4      629.05      622.36     17.17 o
  -5  -2   4      786.88      743.34     16.95 o
  -4  -2   4      177.34      178.28      9.03 o
  -3  -2   4      381.74      446.09      8.76 o
  -2  -2   4      399.23      416.58     11.99 o
  -1  -2   4      101.35      105.90      6.72 o
   0  -2   4     1030.45     1024.19     16.91 o
   1  -2   4      364.11      412.10      8.16 o
   2  -2   4        3.18        3.83      2.22 o
   3  -2   4       18.89       19.61      3.17 o
   4  -2   4        0.58       -2.18      2.18 o
   5  -2   4      114.84      109.12      6.14 o
   6  -2   4      208.31      225.07     18.43 o
   7  -2   4       54.23       56.93     13.33 o
   8  -2   4       52.77       70.05     14.89 o
   9  -2   4      285.42      312.45     28.01 o
  10  -2   4       60.31       73.03     16.94 o
  11  -2   4       12.59        0.35     10.92 o
 -10  -1   4       12.59       12.27      9.64 o
  -9  -1   4       25.86       12.83      8.44 o
  -8  -1   4        3.36        6.17      8.37 o
  -7  -1   4      336.93      318.55     14.56 o
  -6  -1   4     1031.80     1019.34     28.57 o
  -5  -1   4     1850.27     1831.22     28.52 o
  -4  -1   4     1060.00     1117.75     15.53 o
  -3  -1   4      372.85      483.12      9.17 o
  -2  -1   4     1175.24     1114.59     22.69 o
  -1  -1   4     1742.28     1633.38     14.57 o
   0  -1   4     2159.01     2091.92     17.94 o
   1  -1   4     2322.43     2308.82     20.03 o
   2  -1   4     1422.52     1479.31     15.60 o
   3  -1   4       20.47       22.39      4.48 o
   4  -1   4       18.79       12.87      2.97 o
   5  -1   4      186.54      167.53     10.53 o
   6  -1   4      274.05      291.72     12.64 o
   7  -1   4        1.18       16.52      9.15 o
   8  -1   4       21.80        4.04      8.22 o
   9  -1   4        0.99        4.18      9.78 o
  10  -1   4       32.07       22.40     11.41 o
  11  -1   4        5.83        4.25     11.13 o
 -10   0   4       26.33       21.34     10.85 o
  -9   0   4        3.94       10.05      5.25 o
  -8   0   4       43.46       38.94      7.41 o
  -7   0   4       95.68       85.92     21.38 o
  -6   0   4      256.48      241.97     12.20 o
  -5   0   4       36.92       42.32      6.05 o
  -4   0   4        0.93        2.58      2.30 o
  -3   0   4      179.00      176.37      7.13 o
  -2   0   4       63.88       72.95      6.10 o
  -1   0   4       87.07      136.38      6.33 o
   0   0   4      403.45      371.55     10.05 o
   1   0   4      588.22      550.63      9.67 o
   2   0   4      385.12      348.94      6.68 o
   3   0   4      829.05      799.11     23.75 o
   4   0   4      518.43      492.46      8.62 o
   5   0   4     2373.21     2294.20     25.58 o
   6   0   4     1198.81     1204.58     38.85 o
   7   0   4      634.42      522.25     27.65 o
   8   0   4      403.59      364.99     24.89 o
   9   0   4      156.07      139.60     19.64 o
  10   0   4       62.28       65.23     16.31 o
  11   0   4        3.42       15.17     11.77 o
 -10   1   4       67.27       79.35     20.14 o
  -9   1   4        5.96        8.36      5.82 o
  -8   1   4        3.35        2.38      4.44 o
  -7   1   4      698.68      651.29     20.99 o
  -6   1   4      526.72      532.35     27.93 o
  -5   1   4     1245.26     1221.63     38.11 o
  -4   1   4     1507.55     1558.27     17.59 o
  -3   1   4       92.91       83.43      4.41 o
  -2   1   4       10.12        4.15      2.47 o
  -1   1   4       41.06       85.36      8.15 o
   0   1   4     1436.45     1474.14     26.73 o
   1   1   4     4864.59     5265.20     91.11 o
   2   1   4      292.83      306.46      6.16 o
   3   1   4      144.69      176.26     11.70 o
   4   1   4      129.47      127.55     11.84 o
   5   1   4     1906.08     1851.49     20.02 o
   6   1   4     1036.52     1047.33     35.88 o
   7   1   4       23.10       15.10      8.65 o
   8   1   4       82.48       62.04     13.75 o
   9   1   4      161.45      148.53     19.64 o
  10   1   4      248.34      236.66     24.46 o
  11   1   4      115.93      111.03     20.63 o
 -10   2   4        1.62       12.72      6.68 o
  -9   2   4       19.91       26.16      7.07 o
  -8   2   4        5.08        6.00      9.00 o
  -7   2   4      205.21      225.27     14.28 o
  -6   2   4      374.38      362.26     18.65 o
  -5   2   4      593.29      586.48     18.16 o
  -4   2   4     1088.13     1060.40     22.72 o
  -3   2   4      810.07      830.70     12.53 o
  -2   2   4     2856.03     2813.86     50.34 o
  -1   2   4     2581.26     2795.78     46.16 o
   0   2   4      664.02      750.40     20.21 o
   1   2   4      442.90      424.90     13.05 o
   2   2   4        3.33        9.93      2.24 o
   3   2   4      407.67      363.36     11.95 o
   4   2   4       14.26       23.16      4.79 o
   5   2   4      116.62      128.67      5.12 o
   6   2   4      227.63      215.96     17.65 o
   7   2   4        8.72       12.05      8.22 o
   8   2   4       25.56       14.04      9.00 o
   9   2   4        0.73        4.32      9.00 o
  10   2   4       55.83       48.14     13.19 o
  11   2   4       50.49       49.06     14.68 o
  12   2   4       68.40       63.24     19.14 o
  -9   3   4       18.59       26.16      7.65 o
  -8   3   4        2.36        8.11      5.07 o
  -7   3   4       67.29       78.58     21.84 o
  -6   3   4        1.76       -0.64      3.80 o
  -5   3   4        4.87       -3.46      3.46 o
  -4   3   4        9.32        9.44      7.80 o
  -3   3   4      631.01      696.23     26.80 o
  -2   3   4      290.51      243.68     15.03 o
  -1   3   4     1132.83      983.94     26.94 o
   0   3   4    10160.87    10960.22    115.85 o
   1   3   4     1514.85     1330.36     27.79 o
   2   3   4     1088.98     1022.65     16.83 o
   3   3   4      256.80      201.28     13.22 o
   4   3   4      721.20      704.69     13.35 o
   5   3   4      535.40      546.84     12.04 o
   6   3   4      199.74      172.43     16.59 o
   7   3   4       87.82       52.82     12.27 o
   8   3   4       45.25       44.88     11.84 o
   9   3   4       19.18       11.20      9.93 o
  10   3   4       26.59       23.18     11.91 o
  11   3   4       34.39       41.97     14.18 o
  12   3   4        5.77        0.57     11.84 o
  -9   4   4       22.29        9.05      6.51 o
  -8   4   4       37.29       20.25      7.09 o
  -7   4   4       80.45       90.89     11.14 o
  -6   4   4      196.15      207.16     15.42 o
  -5   4   4      147.66      168.27     21.23 o
  -4   4   4      223.48      224.26     13.07 o
  -3   4   4      835.40      825.91     30.77 o
  -2   4   4       26.33       27.23      7.66 o
  -1   4   4      280.57      366.76     19.50 o
   0   4   4      122.82      152.36     12.76 o
   1   4   4       47.05       50.62      7.37 o
   2   4   4       12.45        9.08      4.04 o
   3   4   4      301.26      282.22     16.17 o
   4   4   4       70.54       54.46     11.59 o
   5   4   4      478.09      477.71     13.02 o
   6   4   4      172.05      185.05     17.80 o
   7   4   4      267.23      270.62     21.77 o
   8   4   4      213.69      212.56     20.84 o
   9   4   4       13.20       40.70     12.90 o
  10   4   4      279.13      305.51     27.44 o
  11   4   4      105.49      110.60     20.84 o
  12   4   4      114.21      128.82     23.47 o
  -8   5   4       72.84       76.26     18.33 o
  -7   5   4       58.70       42.68      8.87 o
  -6   5   4       19.88       14.52      5.74 o
  -5   5   4       33.52       45.38     12.12 o
  -4   5   4      362.09      380.80     24.32 o
  -3   5   4      513.94      573.72     29.00 o
  -2   5   4     1085.20     1094.12     37.72 o
  -1   5   4      413.95      394.27     21.84 o
   0   5   4     2376.27     2531.04     51.33 o
   1   5   4        2.05       -2.91      3.90 o
   2   5   4     1046.34     1004.15     27.37 o
   3   5   4     1040.36     1000.60     20.26 o
   4   5   4      383.10      386.31     12.74 o
   5   5   4      158.32      208.75     10.25 o
   6   5   4       18.91       17.69      4.88 o
   7   5   4       20.11       35.31     10.71 o
   8   5   4        4.68       15.74      9.29 o
   9   5   4       14.56       -7.09      7.09 o
  10   5   4       46.43       24.74     12.34 o
  11   5   4       67.33       61.75     16.17 o
  12   5   4       50.47       20.21     14.04 o
  -8   6   4        6.33        0.00      6.73 o
  -7   6   4       21.88       14.61      9.36 o
  -6   6   4        3.65       13.19      8.65 o
  -5   6   4       86.74       69.41     14.68 o
  -4   6   4      557.03      578.75     32.26 o
  -3   6   4       78.40       91.32     15.81 o
  -2   6   4      520.57      555.57     28.79 o
  -1   6   4       52.95       41.76     10.14 o
   0   6   4      241.07      213.34     17.23 o
   1   6   4      400.15      395.83     20.42 o
   2   6   4      300.36      285.94     16.66 o
   3   6   4     1714.94     1709.95     56.68 o
   4   6   4     1829.81     1863.31     30.62 o
   5   6   4      402.22      392.01     15.21 o
   6   6   4      322.79      314.47     25.88 o
   7   6   4        1.98       15.95      8.58 o
   8   6   4      131.45      121.81     18.50 o
   9   6   4       84.09       94.86     17.87 o
  10   6   4       99.70       69.27     16.09 o
  11   6   4        3.85        5.39     11.13 o
  -7   7   4       57.67       57.64     15.88 o
  -6   7   4        0.55       -1.99      7.73 o
  -5   7   4        0.33       12.41      9.78 o
  -4   7   4       96.34       95.50     17.09 o
  -3   7   4       13.46       25.03     10.35 o
  -2   7   4       25.13       20.21     10.00 o
  -1   7   4       91.62       70.55     12.97 o
   0   7   4        7.10        6.03      6.52 o
   1   7   4        4.68        2.06      5.74 o
   2   7   4      216.39      225.11     17.37 o
   3   7   4     1299.06     1258.61     36.16 o
   4   7   4      722.39      701.12     28.82 o
   5   7   4        1.61        4.55      4.22 o
   6   7   4      257.12      228.91     13.22 o
   7   7   4      716.96      740.69     35.88 o
   8   7   4      113.24      161.93     21.77 o
   9   7   4      103.55      135.91     20.92 o
  10   7   4      112.13      105.64     20.70 o
  11   7   4       30.18       32.47     14.82 o
  -6   8   4       22.14       24.81     12.55 o
  -5   8   4        8.08       -0.43      9.00 o
  -4   8   4      255.24      197.67     24.03 o
  -3   8   4       93.62       83.02     16.09 o
  -2   8   4      109.78      115.28     18.01 o
  -1   8   4      175.11      186.11     20.99 o
   0   8   4       44.52       73.52     13.68 o
   1   8   4       94.71       99.97     14.75 o
   2   8   4      353.96      359.53     22.26 o
   3   8   4        1.14        9.08      6.95 o
   4   8   4      117.10      113.68     15.85 o
   5   8   4      145.18      123.17     21.91 o
   6   8   4        3.00        1.92      4.65 o
   7   8   4       29.96       23.11     10.21 o
   8   8   4      114.76      137.55     20.14 o
   9   8   4       49.21       70.33     16.38 o
  10   8   4       61.52       59.20     16.02 o
  11   8   4        1.52        4.04     12.34 o
  -5   9   4        5.06       -6.10     10.63 o
  -4   9   4        9.14       13.75     11.27 o
  -3   9   4       14.44        9.08     10.42 o
  -2   9   4       28.70       15.10     10.63 o
  -1   9   4       45.19       31.41     11.06 o
   0   9   4      137.84      101.39     17.09 o
   1   9   4       28.05       32.05     10.85 o
   2   9   4      166.59      136.69     17.37 o
   3   9   4      568.94      566.70     28.57 o
   4   9   4      415.20      378.66     25.98 o
   5   9   4      290.61      286.70     15.90 o
   6   9   4      119.51      152.04     12.80 o
   7   9   4       77.27       69.13     14.96 o
   8   9   4        5.74        3.05      8.72 o
   9   9   4       10.23        2.55     12.05 o
  10   9   4        0.30       -4.18     10.00 o
  -3  10   4       11.12       22.26     12.41 o
  -2  10   4        7.74       11.91     11.20 o
  -1  10   4        6.70        8.79      9.29 o
   0  10   4       23.06       28.43     11.77 o
   1  10   4       56.54       91.11     17.16 o
   2  10   4        1.08       10.78      8.65 o
   3  10   4      375.26      326.49     25.17 o
   4  10   4        0.90        1.65      4.75 o
   5  10   4        9.47        7.82      5.55 o
   6  10   4      211.75      226.08     15.63 o
   7  10   4      231.50      287.36     27.08 o
   8  10   4      138.18      154.42     22.62 o
   9  10   4       29.03       39.14     14.04 o
  -2  11   4       15.19       20.84     13.68 o
  -1  11   4       10.68        3.97     10.28 o
   0  11   4       32.15       26.94     12.76 o
   1  11   4        0.13       12.19     11.27 o
   2  11   4        3.27        8.58      9.93 o
   3  11   4       10.87        8.93      9.57 o
   4  11   4        1.52        6.88      6.19 o
   5  11   4        0.19        8.79      6.04 o
   6  11   4       13.62       16.01      6.61 o
   7  11   4       32.34       24.18     11.70 o
   8  11   4       27.00       17.09     12.12 o
   1  12   4       53.92       41.83     15.17 o
   2  12   4        3.88        4.11      9.78 o
   3  12   4       12.46       12.76     11.98 o
   4  12   4       15.00       11.03      7.29 o
   5  12   4       28.86       24.85      8.23 o
   6  12   4       11.98       13.54     10.99 o
  -5 -11   5       57.81       71.82     18.65 o
  -4 -11   5       27.52       41.76     15.88 o
  -3 -11   5       15.66       17.51     11.91 o
  -2 -11   5        8.47       10.71     11.13 o
  -1 -11   5        8.24        3.26      9.86 o
   0 -11   5       30.51       18.36     13.83 o
   1 -11   5        0.40       11.06     12.12 o
  -7 -10   5       27.21       28.29     13.68 o
  -6 -10   5        4.56        5.53      9.78 o
  -5 -10   5       29.85       30.77     12.48 o
  -4 -10   5      189.95      198.66     25.31 o
  -3 -10   5       20.94       31.12     12.19 o
  -2 -10   5       45.56       40.55     13.75 o
  -1 -10   5       51.41       46.58     14.68 o
   0 -10   5       97.90       92.38     18.36 o
   1 -10   5       20.69       38.43     13.12 o
   2 -10   5        7.01       12.69     11.06 o
   3 -10   5        9.32       13.97     10.42 o
  -8  -9   5       10.36        2.55      8.72 o
  -7  -9   5       27.22       23.33     11.63 o
  -6  -9   5        3.42       -1.21      7.09 o
  -5  -9   5        1.16       -5.96      5.96 o
  -4  -9   5       11.59        8.15      8.08 o
  -3  -9   5       81.52      114.64     18.93 o
  -2  -9   5        1.15        6.52      8.79 o
  -1  -9   5       40.09       28.86     10.71 o
   0  -9   5       13.34        7.16      8.93 o
   1  -9   5       65.67       61.12     14.25 o
   2  -9   5       36.58       72.74     15.60 o
   3  -9   5       47.82       65.30     14.89 o
   4  -9   5       14.69       35.73     13.12 o
  -9  -8   5       46.31       36.09     13.33 o
  -8  -8   5       87.95       80.75     17.58 o
  -7  -8   5      143.70      141.02     20.14 o
  -6  -8   5        2.47        3.47      7.09 o
  -5  -8   5        2.69        5.74      7.44 o
  -4  -8   5      585.65      579.75     32.54 o
  -3  -8   5       26.86       40.20     11.49 o
  -2  -8   5        0.66        4.25      6.95 o
  -1  -8   5       22.79       21.77     10.00 o
   0  -8   5       10.14       17.91      7.07 o
   1  -8   5        0.22       -3.97      8.15 o
   2  -8   5       24.33       27.35      8.00 o
   3  -8   5       55.18       57.86     10.85 o
   4  -8   5        3.73       -1.06      8.22 o
   5  -8   5       31.47       35.24     11.27 o
   6  -8   5        6.14       21.77     10.42 o
  -9  -7   5        4.07        3.62      9.93 o
  -8  -7   5       46.77       45.23     13.12 o
  -7  -7   5       72.70       91.18     16.45 o
  -6  -7   5       18.26        3.83      6.59 o
  -5  -7   5       64.55       86.50     15.31 o
  -4  -7   5      122.69      117.62     16.94 o
  -3  -7   5      661.45      577.90     30.35 o
  -2  -7   5      414.40      434.16     18.30 o
  -1  -7   5      226.12      257.32     15.11 o
   0  -7   5      151.56      185.89     14.61 o
   1  -7   5       64.23       74.23      9.97 o
   2  -7   5      290.30      256.61     15.11 o
   3  -7   5      244.35      227.93     15.18 o
   4  -7   5        0.48        6.34      7.37 o
   5  -7   5       17.39       12.12      8.22 o
   6  -7   5        3.09       23.40      9.64 o
   7  -7   5        0.10       -2.20      7.37 o
 -10  -6   5       26.39       56.01     15.17 o
  -9  -6   5        9.92        6.45      8.51 o
  -8  -6   5       30.21       18.22     10.00 o
  -7  -6   5        0.68       17.09      8.01 o
  -6  -6   5        7.52       10.71      7.52 o
  -5  -6   5        3.24        1.99      6.31 o
  -4  -6   5        4.03        2.06      7.02 o
  -3  -6   5        8.83        8.37     10.28 o
  -2  -6   5      245.06      231.43     17.26 o
  -1  -6   5      317.92      322.00     15.15 o
   0  -6   5      174.51      221.82     13.37 o
   1  -6   5       37.76       35.87      7.44 o
   2  -6   5       21.97       13.34      4.32 o
   3  -6   5     2225.05     2016.54     29.78 o
   4  -6   5       69.73       76.30     17.15 o
   5  -6   5       37.82       37.58     10.85 o
   6  -6   5       49.36       87.70     15.74 o
   7  -6   5       33.04       24.46     11.34 o
   8  -6   5        6.71       16.24     10.21 o
 -10  -5   5       88.04       73.45     16.80 o
  -9  -5   5      230.36      253.61     25.95 o
  -8  -5   5      233.72      206.60     22.55 o
  -7  -5   5      321.86      309.12     25.03 o
  -6  -5   5      126.98      161.30     18.29 o
  -5  -5   5      151.31      127.26     16.02 o
  -4  -5   5      410.56      389.80     16.29 o
  -3  -5   5       37.85       38.25     17.44 o
  -2  -5   5      139.71      137.57     10.68 o
  -1  -5   5       87.03      103.90      9.20 o
   0  -5   5        5.21        6.09      4.80 o
   1  -5   5       97.17      107.89      7.43 o
   2  -5   5       75.05       84.19      6.41 o
   3  -5   5       12.99       16.52      4.46 o
   4  -5   5      235.23      252.67     10.60 o
   5  -5   5       38.25       46.64      9.32 o
   6  -5   5       75.65       69.27     13.68 o
   7  -5   5       39.70       47.64     12.76 o
   8  -5   5       32.04       31.20     11.91 o
   9  -5   5       42.47       71.61     17.58 o
 -10  -4   5        3.08       19.36     10.00 o
  -9  -4   5       92.24       76.57     15.53 o
  -8  -4   5       84.43       89.33     15.95 o
  -7  -4   5      189.77      202.84     20.49 o
  -6  -4   5      673.08      696.59     31.98 o
  -5  -4   5      478.17      509.13     26.23 o
  -4  -4   5     1054.27      981.53     23.67 o
  -3  -4   5      201.15      189.85     11.45 o
  -2  -4   5      217.90      219.07     11.45 o
  -1  -4   5      926.61      886.16     38.89 o
   0  -4   5       59.10       70.43      4.41 o
   1  -4   5      613.22      585.47     12.43 o
   2  -4   5        1.19        0.39      5.21 o
   3  -4   5      460.52      470.57     12.07 o
   4  -4   5       17.28       19.31      4.42 o
   5  -4   5        7.81       13.84      5.60 o
   6  -4   5        5.56       -0.57      7.66 o
   7  -4   5        8.68        1.21      7.02 o
   8  -4   5        4.84       11.06      9.71 o
   9  -4   5        0.12       10.56     10.14 o
 -10  -3   5       13.51       27.65     11.98 o
  -9  -3   5       29.85       34.74     11.56 o
  -8  -3   5        0.13        1.28      6.03 o
  -7  -3   5       13.50        9.64      7.52 o
  -6  -3   5       10.71       -2.84      5.46 o
  -5  -3   5      202.75      210.42     12.19 o
  -4  -3   5      628.59      625.91     17.92 o
  -3  -3   5      532.82      483.91     15.26 o
  -2  -3   5       48.18       67.42     13.36 o
  -1  -3   5     1302.10     1285.55     32.68 o
   0  -3   5      858.66      832.21     11.72 o
   1  -3   5        3.36        2.86      2.38 o
   2  -3   5      951.45     1000.45     15.49 o
   3  -3   5     1150.05     1165.18     21.74 o
   4  -3   5      374.37      385.23     10.68 o
   5  -3   5      251.09      281.44     13.29 o
   6  -3   5      215.47      211.77     27.40 o
   7  -3   5      270.51      303.59     24.46 o
   8  -3   5       10.98       20.35     10.21 o
   9  -3   5        8.66        8.44      9.78 o
  10  -3   5        8.68       21.34     12.41 o
 -10  -2   5       74.38       71.89     16.45 o
  -9  -2   5       92.96      107.77     18.79 o
  -8  -2   5      238.93      280.55     23.75 o
  -7  -2   5       41.69       52.25     11.84 o
  -6  -2   5      185.26      206.53     18.72 o
  -5  -2   5      501.60      477.62     18.82 o
  -4  -2   5      804.48      869.29     21.91 o
  -3  -2   5      370.37      345.74     12.28 o
  -2  -2   5      347.24      418.76     13.06 o
  -1  -2   5      996.04      950.63     32.19 o
   0  -2   5        4.94        9.55      2.16 o
   1  -2   5       71.39       73.70      4.37 o
   2  -2   5       10.20       12.11      2.86 o
   3  -2   5       81.72       92.67      5.22 o
   4  -2   5      141.04      143.57      8.02 o
   5  -2   5      525.02      513.71     31.62 o
   6  -2   5     1115.75     1109.16     25.32 o
   7  -2   5      105.62      141.44     18.36 o
   8  -2   5      262.33      312.81     26.37 o
   9  -2   5       50.09       69.84     16.09 o
  10  -2   5      156.66      179.16     24.96 o
 -10  -1   5       19.36       14.32      9.71 o
  -9  -1   5      106.29      109.19     18.01 o
  -8  -1   5        0.99       -5.25      5.25 o
  -7  -1   5      653.16      630.16     31.05 o
  -6  -1   5      957.52      876.60     34.53 o
  -5  -1   5      624.12      622.51     18.93 o
  -4  -1   5      657.19      707.20     12.71 o
  -3  -1   5      622.90      567.47     14.96 o
  -2  -1   5      878.49      820.12     17.25 o
  -1  -1   5      238.27      239.74      5.52 o
   0  -1   5       77.24       77.79      5.87 o
   1  -1   5      397.27      387.64     15.82 o
   2  -1   5      391.77      408.59      8.46 o
   3  -1   5      222.69      207.07      9.25 o
   4  -1   5      209.28      191.26      6.27 o
   5  -1   5      408.67      392.36     22.69 o
   6  -1   5      184.36      177.28     11.32 o
   7  -1   5       47.99       49.53      9.57 o
   8  -1   5       22.13       28.93     10.56 o
   9  -1   5       51.65       44.60     13.47 o
  10  -1   5       35.00       29.42     12.19 o
  11  -1   5       65.99       42.04     14.46 o
 -10   0   5       21.09       16.38     10.00 o
  -9   0   5        2.88        2.48      8.01 o
  -8   0   5        0.48        6.38      7.02 o
  -7   0   5       18.35       21.55      5.72 o
  -6   0   5      112.13      107.38      9.43 o
  -5   0   5      239.84      229.73     19.57 o
  -4   0   5      443.90      450.81     10.22 o
  -3   0   5        4.12        9.15      3.23 o
  -2   0   5     1350.57     1315.38     21.43 o
  -1   0   5     5420.42     5375.33     48.70 o
   0   0   5     4077.35     4103.93     33.60 o
   1   0   5     3183.45     3043.50     27.59 o
   2   0   5       14.62        5.52      1.91 o
   3   0   5        8.98        3.26      4.68 o
   4   0   5       20.84       19.99      7.37 o
   5   0   5      102.49       89.55     12.34 o
   6   0   5     1304.07     1352.05     42.04 o
   7   0   5        6.43        4.82      7.73 o
   8   0   5        7.31       21.48      9.22 o
   9   0   5        1.45       -1.70      7.44 o
  10   0   5        0.03        7.30      9.00 o
  11   0   5        1.17       15.24     12.05 o
 -10   1   5       10.88       26.02     11.63 o
  -9   1   5       84.28       74.94     15.39 o
  -8   1   5        4.31        7.33      5.23 o
  -7   1   5      156.27      145.60     11.71 o
  -6   1   5      419.28      411.33     16.03 o
  -5   1   5      249.27      268.31     13.33 o
  -4   1   5      322.67      333.14     12.52 o
  -3   1   5       28.42       25.04      4.05 o
  -2   1   5       61.11       69.64      7.91 o
  -1   1   5       37.11       27.90      4.17 o
   0   1   5     1525.54     1580.07     30.49 o
   1   1   5     2347.60     2504.09     29.74 o
   2   1   5      131.20      114.22      4.75 o
   3   1   5      391.42      376.83     17.65 o
   4   1   5      185.99      180.79     14.18 o
   5   1   5      170.40      142.37     14.46 o
   6   1   5     1082.13     1025.21     36.23 o
   7   1   5      320.49      312.31     22.83 o
   8   1   5       77.84       66.43     14.04 o
   9   1   5       47.41       32.97     11.63 o
  10   1   5       53.72       75.08     17.16 o
  11   1   5       62.78       32.83     12.97 o
  -9   2   5       16.99       22.88      8.40 o
  -8   2   5        4.11        8.81      5.19 o
  -7   2   5      193.96      165.77     12.92 o
  -6   2   5      306.92      323.94     28.11 o
  -5   2   5      398.02      396.73     15.71 o
  -4   2   5      407.34      427.02     15.25 o
  -3   2   5     1186.26     1140.27     19.31 o
  -2   2   5     1828.28     1794.18     41.05 o
  -1   2   5     1930.32     2156.05     42.11 o
   0   2   5     2465.25     2749.13     44.52 o
   1   2   5      395.64      390.28     10.17 o
   2   2   5        4.88        5.74      3.33 o
   3   2   5       30.39       36.24      2.93 o
   4   2   5        0.38        6.52      4.96 o
   5   2   5       69.83       64.23     10.99 o
   6   2   5        0.45       -3.33      6.59 o
   7   2   5       49.80       32.83     10.42 o
   8   2   5      198.27      169.80     19.92 o
   9   2   5       76.29       82.31     16.38 o
  10   2   5       56.45       46.79     14.04 o
  11   2   5       91.57      114.43     21.34 o
  -9   3   5        0.21        2.27      5.64 o
  -8   3   5        1.92        4.81      5.59 o
  -7   3   5       73.97       63.96      9.34 o
  -6   3   5      112.04      105.07     12.09 o
  -5   3   5       11.02       20.36      6.45 o
  -4   3   5      276.95      268.85     20.21 o
  -3   3   5      297.11      273.53     19.14 o
  -2   3   5      530.47      506.22     22.33 o
  -1   3   5     1328.57     1208.20     31.98 o
   0   3   5     3276.13     3629.70     55.09 o
   1   3   5     6735.63     7386.88     86.07 o
   2   3   5       34.10       70.49      8.93 o
   3   3   5       37.50       23.58      3.34 o
   4   3   5      482.89      496.37     25.03 o
   5   3   5      579.88      535.93     25.03 o
   6   3   5      365.20      306.64     20.70 o
   7   3   5      144.86      122.44     16.52 o
   8   3   5      195.65      122.87     17.44 o
   9   3   5       79.37       70.12     15.67 o
  10   3   5       14.23       19.57     11.34 o
  11   3   5        0.12       -1.70      9.78 o
  12   3   5        2.12       10.42     12.12 o
  -8   4   5        6.75       19.22     11.80 o
  -7   4   5       69.78       67.12     16.27 o
  -6   4   5       11.24       13.32      5.56 o
  -5   4   5       41.48       34.39      9.15 o
  -4   4   5       31.45       35.17      9.64 o
  -3   4   5      185.49      191.29     17.02 o
  -2   4   5        1.35        1.35      5.10 o
  -1   4   5      199.23      222.20     16.17 o
   0   4   5      139.37      173.77     14.18 o
   1   4   5      280.57      294.37     15.17 o
   2   4   5     1193.20     1117.87     26.66 o
   3   4   5      930.07      876.41     17.36 o
   4   4   5      870.60      825.01     16.52 o
   5   4   5      418.16      411.15     22.40 o
   6   4   5      359.10      376.33     23.68 o
   7   4   5      514.68      531.82     28.57 o
   8   4   5       69.15       68.77     13.97 o
   9   4   5       44.85       59.48     14.53 o
  10   4   5      113.88       93.37     17.94 o
  11   4   5       44.68       31.05     13.47 o
  -8   5   5       58.58       52.78     11.88 o
  -6   5   5       73.15       86.36     15.88 o
  -5   5   5       17.10       10.78      8.37 o
  -4   5   5      169.85      152.93     18.93 o
  -3   5   5      628.89      631.93     31.76 o
  -2   5   5       66.36       81.46     14.25 o
  -1   5   5      493.08      556.42     26.73 o
   0   5   5        1.52        3.40      5.53 o
   1   5   5       53.06       44.24      8.22 o
   2   5   5       90.67       92.95      9.78 o
   3   5   5       70.93       61.02      6.33 o
   4   5   5      686.32      641.47     36.30 o
   5   5   5      107.02      116.80      8.30 o
   6   5   5        5.30        7.02      7.66 o
   7   5   5        4.02        5.74      7.73 o
   8   5   5      423.99      442.84     28.43 o
   9   5   5        3.41       26.16     10.92 o
  10   5   5      102.99      133.15     21.13 o
  11   5   5      111.91       94.86     19.57 o
  -7   6   5       11.11       16.94     11.06 o
  -6   6   5       61.12       74.02     15.95 o
  -5   6   5       37.03       23.11     10.63 o
  -4   6   5        4.13        7.73      7.80 o
  -3   6   5      724.08      859.80     38.99 o
  -2   6   5      207.73      236.02     21.77 o
  -1   6   5       86.22       86.14     14.11 o
   0   6   5      550.39      542.59     25.95 o
   1   6   5      574.54      586.06     25.59 o
   2   6   5      897.79      789.32     27.23 o
   3   6   5     1726.17     1723.92     29.89 o
   4   6   5     1214.97     1145.97     37.36 o
   5   6   5      846.68      802.13     38.99 o
   6   6   5      169.50      160.30     18.22 o
   7   6   5        2.76        8.01      8.79 o
   8   6   5        3.00        4.25      8.30 o
   9   6   5       11.34       11.06     10.00 o
  10   6   5        0.09       -8.37      8.37 o
  11   6   5       22.03       17.58     13.83 o
  -6   7   5       16.86        7.09      8.93 o
  -5   7   5        0.02       -0.57      7.80 o
  -4   7   5       71.53       68.91     15.88 o
  -3   7   5       21.95       35.95     12.05 o
  -2   7   5       13.77       25.59     10.21 o
  -1   7   5       33.46       43.25     11.77 o
   0   7   5        7.87       22.12      8.58 o
   1   7   5      128.69      136.13     15.31 o
   2   7   5      232.09      202.21     16.52 o
   3   7   5     1384.15     1250.24     36.80 o
   4   7   5     1488.67     1553.27     34.67 o
   5   7   5       13.97       23.32      5.82 o
   6   7   5      687.18      643.77     32.19 o
   7   7   5      233.41      247.08     23.54 o
   8   7   5      324.01      375.77     30.77 o
   9   7   5       51.81       67.71     16.24 o
  10   7   5       63.90       39.42     15.10 o
  11   7   5       11.55       11.20     12.69 o
  -5   8   5       26.18       56.51     17.23 o
  -4   8   5        2.57        2.48      8.30 o
  -3   8   5        0.45       -5.67      6.81 o
  -2   8   5       30.04       46.44     12.97 o
  -1   8   5       84.14      112.16     17.94 o
   0   8   5       35.96       50.76     12.69 o
   1   8   5        1.12       10.92      7.66 o
   2   8   5        0.22        8.51      6.45 o
   3   8   5       40.25       28.22      9.43 o
   4   8   5     1020.03      910.89     24.50 o
   5   8   5       24.72       13.80      5.50 o
   6   8   5        2.15        0.07      6.17 o
   7   8   5      114.40      104.01     17.51 o
   8   8   5      326.55      316.64     28.71 o
   9   8   5      224.66      273.88     28.71 o
  10   8   5       59.80       47.72     16.24 o
  -4   9   5      119.13      120.32     21.62 o
  -3   9   5      106.52      119.32     21.91 o
  -2   9   5        6.82        9.36     11.06 o
  -1   9   5       25.54        8.86      8.65 o
   0   9   5       81.98       87.42     16.17 o
   1   9   5      159.78      142.65     19.07 o
   2   9   5        9.33        7.16      6.81 o
   3   9   5       11.29       20.70      9.36 o
   4   9   5      249.07      238.14     14.98 o
   5   9   5       10.09       25.43      6.86 o
   6   9   5        1.75        3.97      6.81 o
   7   9   5        0.49       -7.52      7.52 o
   8   9   5        0.08        0.71      9.08 o
   9   9   5        3.23        2.41     10.63 o
  10   9   5       39.72       41.41     15.88 o
  -3  10   5        7.48       15.67     11.70 o
  -2  10   5        5.65       -1.13      9.64 o
  -1  10   5       16.86       22.26     12.34 o
   0  10   5       44.16       50.13     14.39 o
   1  10   5       20.57       14.32      9.71 o
   2  10   5       84.91       73.81     15.39 o
   3  10   5       40.44       52.11     13.61 o
   4  10   5      160.86      161.44     14.04 o
   5  10   5       55.90       72.52     10.37 o
   6  10   5      136.55      152.79     20.70 o
   7  10   5       69.75       95.71     18.72 o
   8  10   5       59.68      101.95     19.71 o
   9  10   5       49.93       31.41     13.75 o
  -1  11   5        0.44        1.35      9.71 o
   0  11   5        2.39        1.28      9.64 o
   1  11   5        1.37       -1.84      8.30 o
   2  11   5        6.86        1.77      9.71 o
   3  11   5        2.56       -5.18      7.37 o
   4  11   5        4.47        3.70      5.58 o
   5  11   5       13.50       17.68     10.74 o
   6  11   5       83.22      103.66     19.50 o
   7  11   5      110.05      110.32     19.85 o
   2  12   5       10.21        8.72     10.71 o
   3  12   5       11.86        3.54      9.93 o
   4  12   5        6.18        1.57      8.86 o
   5  12   5        6.80       11.62      8.90 o
  -3 -11   6        0.14        1.77     11.77 o
  -2 -11   6        1.35       -5.25     11.06 o
  -1 -11   6        0.57       -5.53     10.56 o
  -6 -10   6       53.43       31.27     13.12 o
  -5 -10   6       11.51       10.14     11.70 o
  -4 -10   6      104.80      117.27     20.77 o
  -3 -10   6      117.09      142.01     22.40 o
  -2 -10   6       42.41       45.30     13.75 o
  -1 -10   6        7.13       11.84      9.64 o
   0 -10   6       40.60       30.98     12.27 o
   1 -10   6       10.42       28.22     11.63 o
   2 -10   6        0.44       -1.42      9.78 o
  -7  -9   6        0.90       12.83      8.86 o
  -6  -9   6        8.91        9.78      9.50 o
  -5  -9   6        1.56       15.67     10.14 o
  -4  -9   6       20.18       36.66     13.33 o
  -3  -9   6       23.83       14.82     10.78 o
  -2  -9   6       57.33       54.03     14.18 o
  -1  -9   6      129.67      118.47     19.43 o
   0  -9   6       95.55       72.18     15.39 o
   1  -9   6       58.09       72.89     12.16 o
   2  -9   6       22.57       44.07      9.28 o
   3  -9   6       72.21       64.70     10.95 o
  -8  -8   6      114.51      137.12     21.70 o
  -7  -8   6       38.57       25.45     11.77 o
  -6  -8   6       23.42       14.11      9.57 o
  -5  -8   6      128.05      132.16     19.92 o
  -4  -8   6       68.82       61.47     14.11 o
  -3  -8   6        2.40       10.07      7.94 o
  -2  -8   6       13.46        3.97      8.44 o
  -1  -8   6        0.05       -1.11      5.74 o
   0  -8   6       16.12       11.75      7.30 o
   1  -8   6       70.35       83.12     11.27 o
   2  -8   6        3.04        9.06      6.93 o
   3  -8   6       73.91       68.24     14.82 o
  -9  -7   6        9.49       10.92      9.43 o
  -8  -7   6      135.80      115.71     20.14 o
  -7  -7   6      223.88      284.59     27.08 o
  -6  -7   6      152.93      150.45     19.92 o
  -5  -7   6       43.39       49.84     12.76 o
  -4  -7   6       68.35       69.62     14.32 o
  -3  -7   6      240.66      249.64     15.96 o
  -2  -7   6      116.61      125.57     12.43 o
  -1  -7   6      111.47      108.12     11.38 o
   0  -7   6       70.58       66.22     22.44 o
   1  -7   6        8.52        2.27      5.62 o
   2  -7   6       22.08       32.12      7.80 o
   3  -7   6        2.62        8.77      6.32 o
   4  -7   6        0.91       -0.64     10.21 o
   5  -7   6        9.43       13.40      8.01 o
   6  -7   6        0.11        3.76      7.87 o
   7  -7   6        3.87       13.12      9.57 o
  -9  -6   6        8.91       15.03     10.28 o
  -8  -6   6        1.14       -6.95      6.95 o
  -7  -6   6       33.19       41.83     11.84 o
  -6  -6   6        1.48        2.55      7.02 o
  -5  -6   6      457.94      472.62     28.15 o
  -4  -6   6      198.75      179.92     13.79 o
  -3  -6   6      174.67      172.42     14.75 o
  -2  -6   6       67.63       62.21      9.06 o
  -1  -6   6      362.28      361.23     16.39 o
   0  -6   6      174.97      214.55     13.65 o
   1  -6   6      100.02      102.68     12.44 o
   2  -6   6       32.31       30.89      7.56 o
   3  -6   6      440.52      431.43     17.25 o
   4  -6   6      159.50      171.51     12.29 o
   5  -6   6        7.24        1.77      6.03 o
   6  -6   6        5.66       16.02      9.15 o
   7  -6   6       13.87       12.55      9.43 o
   8  -6   6        3.60        8.37      8.79 o
  -9  -5   6       39.75       47.43     13.90 o
  -8  -5   6      177.29      152.36     20.84 o
  -7  -5   6       13.33        9.15      8.44 o
  -6  -5   6       43.07       35.73     10.56 o
  -5  -5   6      112.17      119.82     16.66 o
  -4  -5   6        4.66       -3.45      6.10 o
  -3  -5   6      106.87      126.21     11.63 o
  -2  -5   6        1.39       -0.32      7.34 o
  -1  -5   6        0.59        7.50      5.09 o
   0  -5   6       99.72       74.39     14.71 o
   1  -5   6      215.66      200.32     28.18 o
   2  -5   6       74.33       71.77      9.28 o
   3  -5   6      506.98      475.28     15.52 o
   4  -5   6      436.27      439.29     17.00 o
   5  -5   6      117.67      154.62     12.16 o
   6  -5   6       37.04       38.00     11.34 o
   7  -5   6       47.86       89.55     17.02 o
   8  -5   6       34.76       23.18     12.05 o
 -10  -4   6       59.80       48.07     15.17 o
  -9  -4   6       61.86       78.70     18.01 o
  -8  -4   6      110.09      144.21     20.14 o
  -7  -4   6      529.05      486.16     29.49 o
  -6  -4   6      216.03      240.42     21.98 o
  -5  -4   6      297.45      314.28     18.61 o
  -4  -4   6      515.31      495.99     44.06 o
  -3  -4   6      288.69      340.59     14.59 o
  -2  -4   6       50.74       38.53      8.30 o
  -1  -4   6       12.87       15.78      4.96 o
   0  -4   6      388.06      363.66     14.29 o
   1  -4   6      226.02      268.26      8.57 o
   2  -4   6        2.94       12.30      3.64 o
   3  -4   6        9.97       12.99      6.17 o
   4  -4   6        2.10        5.71      4.84 o
   5  -4   6       24.02       29.50      6.82 o
   6  -4   6       55.56       52.04     11.56 o
   7  -4   6       66.05       71.40     13.97 o
   8  -4   6       10.37       25.74     11.56 o
   9  -4   6       27.66       37.08     13.33 o
 -10  -3   6        6.04        0.35      7.87 o
  -9  -3   6       50.17       56.01     15.10 o
  -8  -3   6        1.23        6.10      7.73 o
  -7  -3   6        0.47        6.38      7.16 o
  -6  -3   6      662.36      651.21     31.76 o
  -5  -3   6      700.99      623.99     19.55 o
  -4  -3   6      842.77      895.48     22.76 o
  -3  -3   6      425.43      448.14     15.64 o
  -2  -3   6       20.24       19.60      6.59 o
  -1  -3   6      530.21      539.94     17.30 o
   0  -3   6      259.30      234.67     13.44 o
   1  -3   6      497.20      482.73     10.50 o
   2  -3   6      396.66      388.17     10.14 o
   3  -3   6      262.13      271.13      9.10 o
   4  -3   6       57.23       58.63      7.75 o
   5  -3   6       36.66       28.11      6.42 o
   6  -3   6       49.87       62.71      8.89 o
   7  -3   6       12.67       23.33      9.78 o
   8  -3   6        0.00        7.30      8.58 o
   9  -3   6        2.38        0.71      9.29 o
  10  -3   6        1.17       10.56     10.85 o
 -10  -2   6       37.62       63.24     15.74 o
  -9  -2   6       86.56       73.24     16.38 o
  -8  -2   6        1.76        1.35      5.96 o
  -7  -2   6       23.06       20.42      9.22 o
  -6  -2   6       18.12       10.28      7.37 o
  -5  -2   6       14.06        8.31      4.41 o
  -4  -2   6       39.82       51.74      7.16 o
  -3  -2   6      117.74      139.59     12.16 o
  -2  -2   6       10.21       13.28      4.59 o
  -1  -2   6      431.32      391.90     25.56 o
   0  -2   6      633.41      620.65     10.04 o
   1  -2   6      918.01      970.27     14.26 o
   2  -2   6      729.93      763.77     13.26 o
   3  -2   6       66.25       68.55      4.94 o
   4  -2   6       73.88       59.40     10.28 o
   5  -2   6       11.39       14.36      5.41 o
   6  -2   6      333.38      334.85     14.84 o
   7  -2   6      325.88      288.35     23.75 o
   8  -2   6       25.73       64.38     15.95 o
   9  -2   6       42.39       64.66     15.60 o
  10  -2   6       13.96       20.42     11.70 o
 -10  -1   6       20.45       31.55     12.12 o
  -9  -1   6       31.57       24.74     11.49 o
  -8  -1   6       69.93       48.28     12.62 o
  -7  -1   6        1.91       -5.88      5.88 o
  -6  -1   6     1100.89      988.55     38.43 o
  -5  -1   6      718.41      714.10     31.34 o
  -4  -1   6     1180.48     1136.17     23.12 o
  -3  -1   6     1216.79     1288.89     24.25 o
  -2  -1   6       52.74       44.80     11.20 o
  -1  -1   6      232.25      237.26      6.06 o
   0  -1   6       45.84       52.31      4.41 o
   1  -1   6        7.71        1.93      2.10 o
   2  -1   6      230.74      235.23      7.05 o
   3  -1   6      128.35      135.61      5.57 o
   4  -1   6      283.12      286.36     12.48 o
   5  -1   6      115.05      102.86      9.22 o
   6  -1   6      313.09      320.67     14.42 o
   7  -1   6      482.92      488.26     18.06 o
   8  -1   6       69.92      101.74     16.87 o
   9  -1   6       34.40       10.14     10.07 o
  10  -1   6       28.33       19.07     11.98 o
  11  -1   6       36.46       52.11     16.17 o
  -9   0   6        0.43        8.72      9.22 o
  -8   0   6        6.18       30.63     10.49 o
  -7   0   6        1.73       12.62      7.87 o
  -6   0   6      254.35      262.54     22.48 o
  -5   0   6      754.74      778.27     20.00 o
  -4   0   6      693.90      664.90     17.01 o
  -3   0   6     1339.36     1320.65     23.64 o
  -2   0   6      839.16      828.90     21.98 o
  -1   0   6     1386.10     1444.76     33.43 o
   0   0   6     2706.63     2817.91     25.59 o
   1   0   6     1803.99     1805.09     19.48 o
   2   0   6     1181.66     1141.69     14.64 o
   3   0   6       86.79       84.35     10.88 o
   4   0   6      148.16      148.39     13.61 o
   5   0   6        0.34        5.46      6.74 o
   6   0   6        3.32        4.68      6.81 o
   7   0   6      133.62      126.91     17.09 o
   8   0   6        1.76       -6.17      7.80 o
   9   0   6        0.18       11.91      9.86 o
  10   0   6        8.32        8.30      9.93 o
  11   0   6       30.82       28.50     14.04 o
  -9   1   6        0.68        3.90      9.08 o
  -8   1   6       13.19       10.28      8.58 o
  -7   1   6       12.88        3.12      6.45 o
  -6   1   6       99.64      102.11      9.91 o
  -5   1   6        1.02        1.78      3.84 o
  -4   1   6      120.96      122.51     14.61 o
  -3   1   6      348.78      360.15     12.09 o
  -2   1   6      971.00      998.58     48.53 o
  -1   1   6      221.50      217.91      9.43 o
   0   1   6        9.10        0.21      3.33 o
   1   1   6     3892.79     4145.19     38.98 o
   2   1   6     1163.11     1103.85     16.31 o
   3   1   6      590.95      544.73     17.48 o
   4   1   6      314.88      306.22     17.80 o
   5   1   6      488.31      476.66     23.47 o
   6   1   6      260.92      241.48     19.64 o
   7   1   6       94.42      112.30     16.17 o
   8   1   6       86.00       98.20     16.87 o
   9   1   6       99.03       87.63     17.02 o
  10   1   6       28.63       46.23     14.68 o
  11   1   6        2.36        7.02     10.63 o
  -9   2   6       38.09       45.02     14.46 o
  -8   2   6       60.10       41.41     11.98 o
  -7   2   6       35.20       45.44     17.94 o
  -6   2   6      109.95       98.51     22.30 o
  -5   2   6      295.66      272.40     21.98 o
  -4   2   6      339.59      297.49     21.13 o
  -3   2   6        1.61        2.43      2.90 o
  -2   2   6      223.74      218.34     17.05 o
  -1   2   6      712.07      710.48     24.67 o
   0   2   6       14.26        8.93      4.47 o
   1   2   6      173.51      212.95      8.36 o
   2   2   6        8.14        5.93      2.41 o
   3   2   6      116.91      123.34     11.98 o
   4   2   6      575.70      577.26     24.39 o
   5   2   6      105.33      101.10     13.26 o
   6   2   6      127.03      138.11     16.38 o
   7   2   6       68.32       65.72     13.83 o
   8   2   6       56.90       87.14     16.09 o
   9   2   6       46.83       46.79     13.54 o
  10   2   6        7.61       16.94     11.27 o
  11   2   6      109.22      116.77     22.19 o
  -8   3   6       36.12       44.38      8.69 o
  -7   3   6      228.68      235.47     26.62 o
  -6   3   6      193.08      191.00     21.27 o
  -5   3   6       46.31       43.11     11.13 o
  -4   3   6        2.96       11.41      6.95 o
  -3   3   6     1249.06     1126.74     37.79 o
  -2   3   6     1236.56     1196.86     36.51 o
  -1   3   6     1887.60     1927.76     43.53 o
   0   3   6      428.13      330.96     16.02 o
   1   3   6     1436.98     1519.24     32.40 o
   2   3   6        3.76        8.19      3.93 o
   3   3   6      731.57      697.64     28.22 o
   4   3   6      536.09      566.98     24.67 o
   5   3   6       26.19       13.83      7.73 o
   6   3   6        2.16       -5.46      5.46 o
   7   3   6       71.41       83.52     15.03 o
   8   3   6       13.32       10.85      8.79 o
   9   3   6       25.24       21.13     10.42 o
  10   3   6        2.86       -4.96      7.80 o
  11   3   6       30.54       46.58     16.17 o
  -8   4   6        3.59        2.84      8.72 o
  -7   4   6        7.43        7.09      8.44 o
  -6   4   6       28.89       20.35     10.14 o
  -5   4   6       89.63       99.47     16.24 o
  -4   4   6      567.51      553.94     28.29 o
  -3   4   6      517.21      517.35     25.81 o
  -2   4   6      230.73      185.69     16.17 o
  -1   4   6      938.23      879.86     30.35 o
   0   4   6      224.18      279.70     18.08 o
   1   4   6      693.25      777.91     26.23 o
   2   4   6     1028.92     1016.45     20.19 o
   3   4   6      566.12      531.58     13.75 o
   4   4   6     2415.88     2413.08     30.09 o
   5   4   6     2960.27     2956.86     63.74 o
   6   4   6      605.72      622.71     30.42 o
   7   4   6      113.76      101.24     16.09 o
   8   4   6        0.99       -5.88      5.88 o
   9   4   6       29.84       35.73     12.69 o
  10   4   6        7.20       17.72     11.91 o
  11   4   6       28.90       25.10     12.97 o
  -7   5   6       10.23        1.21      8.37 o
  -6   5   6      141.55       85.93     17.16 o
  -5   5   6       13.82        2.62      6.38 o
  -4   5   6       73.49       53.03     12.55 o
  -3   5   6       36.76       35.02     10.14 o
  -2   5   6       74.66      112.30     16.59 o
  -1   5   6       78.40       77.56     13.75 o
   0   5   6       37.55       35.66      9.57 o
   1   5   6       53.93       72.10     10.56 o
   2   5   6        5.27       19.43      6.10 o
   3   5   6      391.44      372.44     22.76 o
   4   5   6     1749.61     1651.37     26.92 o
   5   5   6      971.82      935.80     36.02 o
   6   5   6        3.63       16.09      8.58 o
   7   5   6      451.44      445.25     27.93 o
   8   5   6      524.67      466.45     29.71 o
   9   5   6      189.77      192.63     23.68 o
  10   5   6       67.00       99.83     19.50 o
  11   5   6       79.07       75.72     17.65 o
  -7   6   6       72.05       51.90     15.60 o
  -6   6   6       10.60        6.45      9.36 o
  -5   6   6      151.33      149.10     22.48 o
  -4   6   6        1.09        8.44      8.51 o
  -3   6   6      486.70      568.33     33.82 o
  -2   6   6       61.54       57.85     13.83 o
  -1   6   6       77.05       88.98     15.53 o
   0   6   6      210.37      243.47     19.92 o
   1   6   6       30.14       38.71      9.00 o
   2   6   6       70.01       59.41      9.86 o
   3   6   6      366.94      385.04     14.30 o
   4   6   6       99.20      104.17     17.72 o
   5   6   6       35.83       44.45     11.20 o
   6   6   6      126.14      132.94     17.58 o
   7   6   6        5.63       -1.21      7.80 o
   8   6   6       15.16       13.83      9.43 o
   9   6   6       92.44       98.62     18.79 o
  10   6   6       40.79       52.54     13.97 o
  11   6   6       35.67       50.27     17.80 o
  -6   7   6        5.31       10.63     11.34 o
  -5   7   6        0.97       -7.87      7.87 o
  -4   7   6       12.73       11.98     10.28 o
  -3   7   6      197.84      194.76     24.60 o
  -2   7   6      239.05      267.01     25.59 o
  -1   7   6      128.34      135.35     19.21 o
   0   7   6       71.86       78.91     14.25 o
   1   7   6      221.72      211.00     19.07 o
   2   7   6       63.45       60.41     11.13 o
   3   7   6      158.55      148.30     19.64 o
   4   7   6      719.16      713.75     20.77 o
   5   7   6      579.71      571.24     29.71 o
   6   7   6       45.40       40.48     11.91 o
   7   7   6       38.46       26.73     10.56 o
   8   7   6       38.03       29.57     11.70 o
   9   7   6        7.60       14.75     10.71 o
  10   7   6        4.37       32.76     14.04 o
  11   7   6        3.14      -10.42     10.42 o
  -5   8   6       32.31       48.14     16.87 o
  -4   8   6        0.66       -0.35      8.86 o
  -3   8   6        7.06        1.42      8.51 o
  -2   8   6       25.51       13.26     10.00 o
  -1   8   6        1.93       10.14      8.58 o
   0   8   6       71.36       75.01     14.96 o
   1   8   6       72.19       91.74     14.75 o
   2   8   6      140.24      149.10     16.87 o
   3   8   6        1.20       -5.25      5.25 o
   4   8   6      518.68      511.52     18.91 o
   5   8   6       91.73       87.28     15.31 o
   6   8   6       62.76       40.20     12.12 o
   7   8   6      323.48      355.28     28.64 o
   8   8   6      237.97      281.26     27.72 o
   9   8   6      148.03      112.45     21.70 o
  10   8   6       33.26       30.42     15.46 o
  -4   9   6       44.66       31.90     14.75 o
  -3   9   6       54.46       48.14     16.52 o
  -2   9   6       13.39       11.91     12.27 o
  -1   9   6       61.62       52.04     15.67 o
   0   9   6       13.06       -6.31      7.87 o
   1   9   6       22.03       28.86     10.07 o
   2   9   6        0.58        5.25      7.23 o
   3   9   6        2.37        3.40      6.74 o
   4   9   6       42.98       30.16     15.92 o
   5   9   6       29.80       41.41     12.69 o
   6   9   6        0.17       12.62      9.22 o
   7   9   6       65.22       70.12     16.87 o
   8   9   6      110.24      113.65     20.70 o
   9   9   6       67.00       61.90     18.93 o
  -2  10   6       29.84       23.18     13.47 o
  -1  10   6        2.19       13.33     10.21 o
   0  10   6      104.14      102.02     19.50 o
   1  10   6       96.72       83.52     16.24 o
   2  10   6       84.28       65.44     14.89 o
   3  10   6        6.90       15.74      9.22 o
   4  10   6       11.81        4.95      5.79 o
   5  10   6       24.36       23.04     10.56 o
   6  10   6       67.96       66.15     15.74 o
   7  10   6       28.70       19.00     10.63 o
   8  10   6        3.22       22.48     12.12 o
   0  11   6       18.45        8.08     11.91 o
   1  11   6       32.51       23.82     12.55 o
   2  11   6       36.07       13.33     10.42 o
   3  11   6       30.76       22.26     11.06 o
   4  11   6       10.88       17.29      7.23 o
   5  11   6        7.82       22.76     11.77 o
   6  11   6       31.84       30.84     13.75 o
   7  11   6       79.92      113.86     22.05 o
  -4 -10   7       11.08        4.82      9.64 o
  -3 -10   7       96.83      100.68     19.36 o
  -2 -10   7        1.81       11.13      9.93 o
  -1 -10   7        0.22       -1.56      9.64 o
   0 -10   7        2.79        9.71     10.92 o
   1 -10   7        1.36       -0.92      7.87 o
  -6  -9   7       63.16       65.30     17.72 o
  -5  -9   7        3.34        7.94      8.58 o
  -4  -9   7       19.14       16.38     10.14 o
  -3  -9   7       36.33       47.57     13.54 o
  -2  -9   7       95.79       98.76     17.94 o
  -1  -9   7       26.07       23.61      8.05 o
   0  -9   7       23.59       31.11      9.07 o
   1  -9   7       25.08       45.69     11.88 o
   2  -9   7        3.92       12.94      7.76 o
   3  -9   7        8.03        5.53     10.56 o
  -7  -8   7       19.48       53.39     15.67 o
  -6  -8   7        1.39        2.06      7.73 o
  -5  -8   7        7.75        3.47      7.87 o
  -4  -8   7       46.38       45.16     12.90 o
  -3  -8   7       20.14       25.59     10.99 o
  -2  -8   7       30.86       26.73      8.72 o
  -1  -8   7       58.05       52.68     10.17 o
   0  -8   7       87.76      107.07     13.72 o
   1  -8   7       27.37       33.87      9.09 o
   2  -8   7       27.10       14.50      7.49 o
   3  -8   7        5.35       -6.10      9.29 o
  -8  -7   7       85.12      147.54     22.97 o
  -7  -7   7       88.00       92.45     17.30 o
  -6  -7   7       98.30       65.01     14.25 o
  -5  -7   7        1.71       12.48      7.87 o
  -4  -7   7      106.92       97.70     16.52 o
  -3  -7   7      131.75      160.90     14.19 o
  -2  -7   7        0.96        8.40      5.70 o
  -1  -7   7        8.18       20.71      7.37 o
   0  -7   7       18.28       19.15      7.36 o
   1  -7   7        0.11        2.27      5.72 o
   2  -7   7        1.06       -5.36      6.17 o
   3  -7   7       16.71       -1.49      9.43 o
   4  -7   7        8.83        8.72     10.92 o
  -8  -6   7       89.78       87.06     18.93 o
  -7  -6   7       72.63       40.34     12.62 o
  -6  -6   7      130.17      154.99     20.56 o
  -5  -6   7      111.20      139.39     18.65 o
  -4  -6   7      107.86       99.50     11.65 o
  -3  -6   7      368.22      375.26     22.44 o
  -2  -6   7      138.03      151.97     12.86 o
  -1  -6   7        8.19        9.12      7.05 o
   0  -6   7      201.12      172.97     12.96 o
   1  -6   7        1.50       -0.84      5.08 o
   2  -6   7       98.30      106.32     14.68 o
   3  -6   7       11.47       24.18     10.49 o
   4  -6   7      128.92      155.77     18.93 o
   5  -6   7        0.71       -7.16      7.16 o
   6  -6   7        7.18       14.32      8.86 o
   7  -6   7        5.01       14.39      9.22 o
  -9  -5   7       10.95        0.50      8.79 o
  -8  -5   7        0.33       13.90      9.71 o
  -7  -5   7        2.45        5.03      7.80 o
  -6  -5   7       14.97       39.14     11.77 o
  -5  -5   7       42.26       37.38      8.04 o
  -4  -5   7      112.14       95.02     10.70 o
  -3  -5   7      174.35      172.21     16.27 o
  -2  -5   7      196.89      204.64     13.28 o
  -1  -5   7        3.91        1.23      5.53 o
   0  -5   7      345.19      324.90     14.90 o
   1  -5   7      191.37      187.56     12.18 o
   2  -5   7        1.61        4.57      5.09 o
   3  -5   7       40.93       55.70      8.25 o
   4  -5   7      123.97      152.95     11.62 o
   5  -5   7       57.19       56.80     14.18 o
   6  -5   7       33.51       62.60     13.54 o
   7  -5   7       21.12       21.77      9.78 o
   8  -5   7       28.56       25.74     10.99 o
  -9  -4   7       66.72       88.77     18.65 o
  -8  -4   7      100.77      105.43     18.79 o
  -7  -4   7      113.80      112.59     18.79 o
  -6  -4   7       50.50       39.77     11.49 o
  -5  -4   7      103.72       95.29     10.58 o
  -4  -4   7      148.59      157.44     12.20 o
  -3  -4   7       94.10      126.27     10.92 o
  -2  -4   7       82.37       72.59      8.66 o
  -1  -4   7      140.00      138.25     15.99 o
   0  -4   7       13.41       20.97      9.82 o
   1  -4   7       74.01       78.43      8.56 o
   2  -4   7      149.33      146.56     33.89 o
   3  -4   7       58.60       83.59     13.50 o
   4  -4   7       43.54       62.68      8.23 o
   5  -4   7       38.70       47.55      8.19 o
   6  -4   7       57.35       66.30      9.60 o
   7  -4   7      213.12      203.06     21.62 o
   8  -4   7       15.51        6.10     10.49 o
   9  -4   7       20.30        9.57     10.71 o
  -9  -3   7        2.55       -2.20      8.22 o
  -8  -3   7       70.35       52.11     14.18 o
  -7  -3   7        1.09        4.75      7.02 o
  -6  -3   7      287.88      284.73     24.32 o
  -5  -3   7     1004.64      943.50     36.16 o
  -4  -3   7      671.48      648.70     25.17 o
  -3  -3   7      882.70      873.40     22.47 o
  -2  -3   7      546.50      504.30     17.07 o
  -1  -3   7      378.90      342.05     13.69 o
   0  -3   7      334.01      314.86     12.99 o
   1  -3   7      112.82      118.67      8.94 o
   2  -3   7      171.65      196.62      8.02 o
   3  -3   7       98.77      110.44      6.83 o
   4  -3   7        0.32       -0.63      4.46 o
   5  -3   7        4.84       12.85      6.56 o
   6  -3   7       12.33       17.11      5.66 o
   7  -3   7       56.81       43.60     12.34 o
   8  -3   7       44.58       39.35     12.19 o
   9  -3   7        5.55       14.96     10.56 o
  -9  -2   7        0.03       -3.12      8.65 o
  -8  -2   7        1.57       -7.09      7.09 o
  -7  -2   7        0.80       -1.56      6.24 o
  -6  -2   7        3.31        7.37      6.74 o
  -5  -2   7       75.78       87.98      9.19 o
  -4  -2   7      187.76      215.83     16.73 o
  -3  -2   7      364.01      338.57     14.24 o
  -2  -2   7      142.61      123.13     19.78 o
  -1  -2   7      417.08      420.34     14.34 o
   0  -2   7     1434.01     1463.92     26.04 o
   1  -2   7     1229.98     1266.96     17.36 o
   2  -2   7     1052.43      969.14     22.27 o
   3  -2   7      234.23      223.48     11.43 o
   4  -2   7      173.38      167.44     11.20 o
   5  -2   7      135.36      132.43     10.62 o
   6  -2   7       18.48       28.37      8.05 o
   7  -2   7      239.59      238.32     14.74 o
   8  -2   7       12.70       17.44     10.56 o
   9  -2   7        0.14       -0.21      8.44 o
  10  -2   7        1.23       23.33     12.34 o
  -9  -1   7       39.75       38.07     13.68 o
  -8  -1   7       32.93       14.61     10.42 o
  -7  -1   7        0.67       -0.07      5.81 o
  -6  -1   7        9.38       15.10      7.73 o
  -5  -1   7      358.37      334.01     23.89 o
  -4  -1   7       96.03      101.67      8.91 o
  -3  -1   7       57.89       55.75      7.06 o
  -2  -1   7        8.34       10.57      4.30 o
  -1  -1   7      554.54      548.19     30.70 o
   0  -1   7      236.57      218.69      7.76 o
   1  -1   7      437.73      445.40     10.21 o
   2  -1   7      896.54      899.66     14.41 o
   3  -1   7        2.33        5.52      5.14 o
   4  -1   7       47.92       64.27      7.80 o
   5  -1   7       48.17       38.09     13.68 o
   6  -1   7       89.32       90.02      9.95 o
   7  -1   7      174.35      193.94     13.29 o
   8  -1   7       67.44       73.38     15.67 o
   9  -1   7       20.31       27.08     12.12 o
  10  -1   7       16.36       17.09     11.77 o
  -9   0   7       63.43       63.53     16.17 o
  -8   0   7      116.48      107.55     19.64 o
  -7   0   7       55.10       63.10     13.83 o
  -6   0   7      205.52      206.88     21.55 o
  -5   0   7      176.38      169.10     18.79 o
  -4   0   7      494.77      470.16     15.49 o
  -3   0   7      323.14      313.14     12.54 o
  -2   0   7      782.98      793.32     19.29 o
  -1   0   7     1226.91     1237.17     17.11 o
   0   0   7       43.87       40.08      3.89 o
   1   0   7      128.38      149.94      8.31 o
   2   0   7       10.01        6.51      4.51 o
   3   0   7       13.48       11.62      4.40 o
   4   0   7        2.93        1.42      5.96 o
   5   0   7        0.09       10.56      7.52 o
   6   0   7        8.60       11.70      8.93 o
   7   0   7       31.99       68.35     14.39 o
   8   0   7       28.02       26.26      6.96 o
   9   0   7       44.23       38.92     12.69 o
  10   0   7       10.33       24.25     13.12 o
  11   0   7        6.70        7.37     11.20 o
  -9   1   7       20.68       31.05     13.05 o
  -8   1   7        0.09       -3.26      7.30 o
  -7   1   7        8.60        1.49      6.74 o
  -6   1   7      288.57      311.25     25.38 o
  -5   1   7      293.64      313.94     23.96 o
  -4   1   7       31.46       19.85      7.94 o
  -3   1   7      225.10      243.34     11.29 o
  -2   1   7      588.83      582.96     16.41 o
  -1   1   7      908.65      924.28     20.32 o
   0   1   7     3052.22     2983.46     31.60 o
   1   1   7     1980.71     1867.57     25.16 o
   2   1   7     4286.40     4453.04     41.41 o
   3   1   7       18.39       35.24      8.01 o
   4   1   7      130.24      141.73     14.04 o
   5   1   7      276.65      267.15     19.64 o
   6   1   7      222.31      207.31     18.86 o
   7   1   7       72.61       67.35     13.83 o
   8   1   7        0.23        5.03      8.44 o
   9   1   7        3.33       -7.09      7.09 o
  10   1   7        7.03       -8.22      8.37 o
  11   1   7        4.93       17.23     12.34 o
  -8   2   7       41.85       65.09     15.60 o
  -7   2   7       19.32       17.44      9.22 o
  -6   2   7      204.62      200.22     22.19 o
  -5   2   7       75.48       88.55     15.53 o
  -4   2   7        8.94        5.60      5.88 o
  -3   2   7       37.45       37.36      9.15 o
  -2   2   7      283.49      288.90     15.14 o
  -1   2   7      272.99      296.50     17.16 o
   0   2   7      110.76      118.19     11.13 o
   1   2   7      195.55      216.61      9.16 o
   2   2   7      727.94      695.33     14.59 o
   3   2   7     1408.80     1287.96     35.24 o
   4   2   7      507.33      517.35     24.25 o
   5   2   7      909.63      911.48     33.39 o
   6   2   7      632.13      593.36     29.57 o
   7   2   7      348.64      350.31     25.74 o
   8   2   7      440.64      411.43     28.01 o
   9   2   7       54.58       61.33     15.24 o
  10   2   7       20.73       40.06     13.90 o
  11   2   7       18.54       11.41     12.69 o
  -8   3   7       54.48       81.82     18.08 o
  -7   3   7      108.36       93.23     17.87 o
  -6   3   7       73.46       84.80     16.38 o
  -5   3   7      300.03      309.90     25.45 o
  -4   3   7       68.72      100.96     15.53 o
  -3   3   7       10.22        2.62      6.24 o
  -2   3   7      762.83      784.65     30.84 o
  -1   3   7        8.82       14.32      6.52 o
   0   3   7     1024.35     1002.16     29.49 o
   1   3   7        6.24       -1.77      3.40 o
   2   3   7       92.39      114.24      7.61 o
   3   3   7        0.45        3.77      2.55 o
   4   3   7      226.29      247.72     18.50 o
   5   3   7      506.04      510.62     26.59 o
   6   3   7       36.20       38.50     10.92 o
   7   3   7        1.69       -2.13      6.38 o
   8   3   7       19.64       16.87      9.93 o
   9   3   7      321.57      327.34     28.43 o
  10   3   7       14.73       39.42     14.96 o
  11   3   7       33.00       40.55     15.17 o
  -8   4   7        0.07        4.47     10.07 o
  -7   4   7       62.53       56.86     14.68 o
  -6   4   7       69.11       89.26     16.52 o
  -5   4   7       56.82       60.19     13.75 o
  -4   4   7        7.79        9.43      7.09 o
  -3   4   7        1.79       -4.68      4.68 o
  -2   4   7     1553.24     1606.23     44.95 o
  -1   4   7      292.56      255.73     18.01 o
   0   4   7       38.76       36.02      8.37 o
   1   4   7      408.64      467.30     22.33 o
   2   4   7      203.42      228.49     15.67 o
   3   4   7      484.84      472.57     14.25 o
   4   4   7      921.14      960.12     34.67 o
   5   4   7      182.74      226.81     19.71 o
   6   4   7      377.57      421.85     26.52 o
   7   4   7      177.49      161.72     19.50 o
   8   4   7        4.57       16.38     10.35 o
   9   4   7        1.68       -8.72      8.93 o
  10   4   7        9.77       25.88     12.97 o
  11   4   7        0.36       12.19     11.56 o
  -7   5   7       34.98       38.64     14.11 o
  -6   5   7        9.41       -4.40      6.66 o
  -5   5   7       14.88       12.76      8.65 o
  -4   5   7       36.07       33.61     11.20 o
  -3   5   7      176.75      143.22     17.72 o
  -1   5   7      189.58      247.16     23.11 o
   0   5   7      266.69      309.33     22.90 o
   1   5   7      105.24      126.98     14.11 o
   2   5   7      440.79      431.37     14.85 o
   3   5   7      219.52      238.98     11.04 o
   4   5   7     1370.97     1296.82     41.48 o
   5   5   7     1906.98     1919.25     53.81 o
   6   5   7       16.95       14.32      9.00 o
   7   5   7      277.37      301.39     26.23 o
   8   5   7       46.16       59.70     15.31 o
   9   5   7      117.67       87.84     17.58 o
  10   5   7       19.76       38.92     13.68 o
  11   5   7       27.37       28.71     14.61 o
  -6   6   7       92.74      123.08     22.19 o
  -5   6   7       87.33       97.06     20.63 o
  -4   6   7      105.43       99.40     19.99 o
  -3   6   7        9.98       13.19     10.35 o
  -2   6   7        4.50        6.52      8.58 o
  -1   6   7      122.53      174.41     21.55 o
   0   6   7      153.03      157.40     18.50 o
   1   6   7       29.49       33.18      9.36 o
   2   6   7        1.32       -0.07      4.68 o
   3   6   7       85.14       83.48      8.23 o
   4   6   7        0.29        1.49      5.81 o
   5   6   7     1530.71     1356.80     46.51 o
   6   6   7        1.30       -0.14      7.02 o
   7   6   7        8.50        4.04      8.08 o
   8   6   7      172.09      163.78     21.84 o
   9   6   7      282.87      266.65     28.08 o
  10   6   7      190.36      217.45     27.44 o
  11   6   7       47.99       25.45     14.89 o
  -5   7   7       70.43       44.03     16.24 o
  -4   7   7       31.92       28.36     13.68 o
  -3   7   7      222.59      354.14     33.04 o
  -2   7   7      203.87      255.31     27.93 o
  -1   7   7        4.03       15.10      9.57 o
   0   7   7       71.28      103.44     16.59 o
   1   7   7       90.78      145.20     17.37 o
   2   7   7      311.99      293.31     20.42 o
   3   7   7       11.68       10.58      7.69 o
   4   7   7        1.84        4.54      6.03 o
   5   7   7      388.40      345.21     25.31 o
   6   7   7        0.43        1.06      6.74 o
   7   7   7       11.63       20.49     10.14 o
   8   7   7        0.01        0.43      7.94 o
   9   7   7        6.26       11.34     10.14 o
  10   7   7       16.86        5.67     10.49 o
  -4   8   7       25.31       27.08     15.17 o
  -3   8   7       20.76       36.23     14.75 o
  -2   8   7       43.10       78.98     18.65 o
  -1   8   7        8.39        2.27      8.51 o
   0   8   7       15.41       16.24     10.21 o
   1   8   7      198.77      218.73     21.41 o
   2   8   7       25.67       30.77     10.21 o
   3   8   7      201.24      194.29     13.41 o
   4   8   7        4.67        9.64      7.80 o
   5   8   7       71.70       75.86     14.68 o
   6   8   7       37.57       40.34     12.34 o
   7   8   7      164.95      167.04     22.19 o
   8   8   7      113.17      119.25     21.06 o
   9   8   7       58.37       85.22     19.50 o
  10   8   7       38.97       21.41     14.96 o
  -3   9   7       18.82       34.74     15.95 o
  -2   9   7        3.57        6.88     10.56 o
  -1   9   7        4.13        9.78     10.85 o
   0   9   7        4.83        5.18      9.15 o
   1   9   7       12.23       18.08      9.93 o
   2   9   7        6.06       16.80      8.44 o
   3   9   7        0.21       -0.91     11.27 o
   4   9   7       19.94       31.12     11.27 o
   5   9   7       21.57       31.62     11.49 o
   6   9   7       24.63       26.52     10.85 o
   7   9   7      106.64       98.55     18.58 o
   8   9   7      169.41      219.15     27.72 o
   9   9   7       95.88      104.01     21.77 o
  -2  10   7       64.71       39.21     15.81 o
  -1  10   7       28.65        3.19     10.35 o
   0  10   7        1.80        3.83      9.93 o
   1  10   7      104.12       96.71     18.58 o
   2  10   7       79.06       94.23     17.44 o
   3  10   7       49.24       72.54     11.30 o
   4  10   7       30.66       25.67     11.27 o
   5  10   7        0.86       15.17     10.71 o
   6  10   7        0.03        1.42      6.88 o
   7  10   7        0.06       -4.25      8.51 o
   8  10   7       27.45       36.16     15.31 o
   1  11   7       43.66       50.83     16.17 o
   2  11   7       54.90       69.98     16.80 o
   3  11   7      130.93      131.07     15.86 o
   4  11   7       67.11       76.00     18.93 o
   5  11   7       16.63       18.36     13.12 o
   6  11   7       15.86       -1.77     11.06 o
  -2 -10   8        0.27        8.65     11.77 o
  -1 -10   8        0.58        2.55     10.00 o
  -5  -9   8       45.92       35.66     13.61 o
  -4  -9   8       13.03       15.74     10.92 o
  -3  -9   8       22.34       21.27     11.27 o
  -2  -9   8       70.10       87.32     21.87 o
  -1  -9   8       25.80       26.88      8.69 o
   0  -9   8       13.19       18.21      8.08 o
   1  -9   8        3.06        7.59      7.26 o
   2  -9   8        1.40       14.61     12.62 o
   3  -9   8        1.05      -10.21     10.21 o
  -6  -8   8       45.58       52.47     15.17 o
  -5  -8   8        5.95        3.76      7.30 o
  -4  -8   8       76.01       44.24     13.40 o
  -3  -8   8       18.13       14.76     15.46 o
  -2  -8   8       26.68       28.19      8.52 o
  -1  -8   8       11.33        9.46     13.83 o
   0  -8   8       68.45       62.19     11.21 o
   1  -8   8       63.00       49.27      9.46 o
   2  -8   8        2.13       -2.34     10.28 o
   3  -8   8        0.64       17.65     12.90 o
   4  -8   8       23.99       26.66     14.39 o
  -7  -7   8       63.84       56.86     15.81 o
  -6  -7   8        1.89        2.48      7.87 o
  -5  -7   8        1.23        5.74      7.94 o
  -4  -7   8        0.06        4.06      6.11 o
  -3  -7   8        5.01       -0.43      6.49 o
  -2  -7   8       23.21       17.94      7.38 o
  -1  -7   8        0.15       -0.80      8.61 o
   0  -7   8        0.79        3.26      5.66 o
   1  -7   8       56.54       57.46      9.68 o
   2  -7   8       69.75       66.93     16.09 o
   3  -7   8        1.34       -3.05      9.22 o
   4  -7   8       30.08       12.27     12.34 o
  -8  -6   8       35.14       26.87     12.19 o
  -7  -6   8       46.13       61.90     15.53 o
  -6  -6   8      253.17      188.17     23.40 o
  -5  -6   8      147.99      145.04     14.28 o
  -4  -6   8      123.28      146.67     13.61 o
  -3  -6   8      139.16      139.63     13.46 o
  -2  -6   8       72.73       85.97     15.14 o
  -1  -6   8        1.10       -3.48      4.86 o
   0  -6   8        0.38        5.34      5.41 o
   1  -6   8       88.45       97.51     10.80 o
   2  -6   8        4.55        4.92      5.48 o
   3  -6   8       21.63        1.91      8.79 o
   4  -6   8       10.05        9.15     10.49 o
   5  -6   8        4.82       -2.34      9.15 o
  -8  -5   8       17.58       16.24     10.21 o
  -7  -5   8        6.88       12.12      9.08 o
  -6  -5   8       14.71        7.59      7.94 o
  -5  -5   8      326.63      334.32     18.55 o
  -4  -5   8      361.97      398.76     20.03 o
  -3  -5   8      363.41      380.71     17.70 o
  -2  -5   8      252.58      235.08     14.74 o
  -1  -5   8        7.43       10.57      5.74 o
   0  -5   8      190.37      199.49     13.16 o
   1  -5   8      170.00      189.45     12.95 o
   2  -5   8      207.25      228.80     14.50 o
   3  -5   8      185.64      196.25     20.49 o
   4  -5   8       45.72       37.08     12.27 o
   5  -5   8        3.44        0.92      8.22 o
   7  -5   8        2.70       17.16      9.50 o
   8  -5   8        0.10        0.50      8.15 o
  -8  -4   8       34.99       31.90     12.76 o
  -7  -4   8        0.17       -7.09      7.30 o
  -6  -4   8        1.03        7.16      7.09 o
  -5  -4   8        7.35        8.65     10.85 o
  -4  -4   8        0.26       -3.44      4.31 o
  -3  -4   8       30.86       43.12      7.86 o
  -2  -4   8       97.26      112.34     19.04 o
  -1  -4   8        4.82       -4.22      4.22 o
   0  -4   8       72.52       71.19      8.62 o
   1  -4   8      194.09      220.13     15.39 o
   2  -4   8      202.84      263.10     13.56 o
   3  -4   8      155.52      206.60     20.42 o
   4  -4   8       64.82       76.50     14.46 o
   5  -4   8       48.28       33.89      9.82 o
   6  -4   8        6.71        7.23      5.92 o
   7  -4   8       32.77       16.87     10.07 o
   8  -4   8       75.63       97.91     18.29 o
  -8  -3   8       26.43       26.45     11.41 o
  -7  -3   8      103.91      123.51     20.35 o
  -6  -3   8        3.91        4.89      7.09 o
  -5  -3   8      416.27      407.15     17.56 o
  -4  -3   8      297.91      315.47     17.16 o
  -3  -3   8      236.84      226.07     17.97 o
  -2  -3   8      267.00      252.40     13.61 o
  -1  -3   8        4.07        3.16      4.22 o
   0  -3   8        1.03        4.62      4.59 o
   1  -3   8        3.97        4.16      4.50 o
   2  -3   8       45.16       64.96      7.58 o
   3  -3   8        3.66       -2.13      6.31 o
   4  -3   8        0.22        7.79      4.88 o
   5  -3   8       29.95       30.78     10.56 o
   6  -3   8        8.70        3.47      5.41 o
   7  -3   8       32.88       60.48     13.47 o
   8  -3   8       66.78       57.78     15.03 o
   9  -3   8       15.71       15.95     10.21 o
  -9  -2   8       11.84        2.55     10.35 o
  -8  -2   8        5.33        4.32      7.80 o
  -7  -2   8       44.66       76.36     16.17 o
  -6  -2   8       17.48       60.34     13.54 o
  -5  -2   8      315.66      329.40     25.45 o
  -4  -2   8      558.05      566.19     19.14 o
  -3  -2   8      493.71      483.87     17.66 o
  -2  -2   8      555.09      563.26     27.79 o
  -1  -2   8      733.98      764.97     33.11 o
   0  -2   8      572.65      568.55     25.49 o
   1  -2   8      585.98      546.81     16.34 o
   2  -2   8      389.44      378.10     13.15 o
   3  -2   8       92.82      113.60      9.35 o
   4  -2   8        3.98        2.72      4.93 o
   5  -2   8        5.47        3.95      6.17 o
   6  -2   8        0.05       -1.02      9.43 o
   7  -2   8        0.22        5.30      5.55 o
   8  -2   8        3.59       -2.69      7.30 o
   9  -2   8        2.75       16.09     10.63 o
  10  -2   8        0.71        2.69      9.78 o
  -8  -1   8        1.55        5.32      8.01 o
  -7  -1   8       42.12       55.44     14.25 o
  -6  -1   8        4.08        8.51      7.37 o
  -5  -1   8       14.03        0.50      5.96 o
  -4  -1   8       30.29       35.54     10.24 o
  -3  -1   8       96.36      125.67     18.54 o
  -2  -1   8      429.19      412.80     15.36 o
  -1  -1   8      273.43      278.96     12.52 o
   0  -1   8      343.82      341.50     13.30 o
   1  -1   8      210.31      221.11      7.98 o
   2  -1   8     1673.12     1646.89     22.03 o
   3  -1   8     1144.61     1190.08     38.78 o
   4  -1   8      187.49      181.34     18.15 o
   5  -1   8      174.46      192.98     12.73 o
   6  -1   8      151.16      158.88     12.31 o
   7  -1   8      110.35      120.42     14.57 o
   8  -1   8       48.24       55.07     10.56 o
   9  -1   8        7.93        6.66      9.78 o
  10  -1   8       10.23       16.59     12.48 o
  -8   0   8        8.77       21.70     12.48 o
  -7   0   8       46.36       56.37     14.61 o
  -6   0   8       35.13       41.41     12.48 o
  -5   0   8      233.21      268.78     23.68 o
  -4   0   8       98.86       92.74     14.82 o
  -3   0   8      170.79      190.05     11.51 o
  -2   0   8       71.53       62.40      7.54 o
  -1   0   8       28.99       29.88      5.71 o
   0   0   8        0.94        1.80      3.45 o
   1   0   8       28.83       25.03      4.04 o
   2   0   8        6.76        7.02      2.69 o
   3   0   8       44.52       48.54      7.19 o
   4   0   8      275.85      283.39     13.70 o
   5   0   8      315.06      334.01     15.16 o
   6   0   8      132.21      176.04     12.72 o
   7   0   8       40.06       52.34      8.60 o
   8   0   8       62.55       62.28      9.67 o
   9   0   8       82.48       92.03     17.72 o
  10   0   8       27.10       27.37     13.05 o
  -8   1   8       47.81       46.16     14.68 o
  -7   1   8       70.26       74.87     16.52 o
  -6   1   8      200.33      253.25     24.74 o
  -5   1   8      188.91      209.22     21.62 o
  -4   1   8        5.64        2.91      5.88 o
  -3   1   8       61.35       52.58      7.01 o
  -2   1   8      712.31      689.86     19.85 o
  -1   1   8      472.90      437.13     14.91 o
   0   1   8      153.52      147.58      7.19 o
   1   1   8      294.35      260.29      8.78 o
   2   1   8      589.40      584.67     14.25 o
   3   1   8      133.86      151.37     13.90 o
   4   1   8      145.06      133.65     14.18 o
   5   1   8       55.63       73.24     12.90 o
   6   1   8        0.00        1.21      6.31 o
   7   1   8        3.25        3.05      8.22 o
   8   1   8        1.37       -0.57      7.44 o
   9   1   8        0.48        3.69      8.15 o
  10   1   8       28.61       23.68     12.48 o
  11   1   8        0.88       15.03     13.33 o
  -8   2   8        1.97        1.77      8.15 o
  -7   2   8        0.36       -4.89      6.95 o
  -6   2   8        7.19        9.29      9.22 o
  -5   2   8       10.01        7.52      7.94 o
  -4   2   8      158.14      167.18     18.65 o
  -3   2   8      447.94      401.15     23.68 o
  -2   2   8      496.95      525.53     16.69 o
  -1   2   8     1057.58     1039.49     23.21 o
   0   2   8     1021.61      913.12     28.86 o
   1   2   8       70.14       52.51      6.00 o
   2   2   8      313.19      342.23     11.09 o
   3   2   8      490.66      514.02     23.26 o
   4   2   8      483.25      509.06     24.96 o
   5   2   8      812.66      790.88     31.98 o
   6   2   8      805.37      778.83     34.10 o
   7   2   8      112.30      140.88     18.50 o
   8   2   8        3.72       12.97      9.29 o
   9   2   8        0.21       -0.78      8.86 o
  10   2   8       11.34       12.19      9.93 o
  11   2   8        0.99       -5.81      9.15 o
  -7   3   8       52.76       77.07     18.29 o
  -6   3   8       37.83       36.16     12.48 o
  -5   3   8      135.73      134.50     19.28 o
  -4   3   8      128.17      136.41     18.29 o
  -3   3   8        8.23        1.49      6.59 o
  -2   3   8        5.76        5.71      3.96 o
  -1   3   8      166.87      160.09     15.53 o
   0   3   8       18.61       29.64      7.66 o
   1   3   8      312.07      315.09     11.94 o
   2   3   8       21.72       36.05     13.83 o
   3   3   8       19.88       20.99      7.30 o
   4   3   8      226.20      199.72     17.37 o
   5   3   8     1652.17     1679.82     49.35 o
   6   3   8     1091.30     1079.02     40.41 o
   7   3   8       11.26       15.31      8.86 o
   8   3   8      262.64      274.45     25.10 o
   9   3   8      105.12      124.71     20.35 o
  10   3   8       69.02       63.67     16.17 o
  11   3   8       14.38       25.88     12.69 o
  -7   4   8       26.24       40.48     13.12 o
  -6   4   8      161.91      157.89     22.12 o
  -5   4   8       33.69       22.83     10.49 o
  -4   4   8      194.87      178.17     20.42 o
  -3   4   8       17.30       41.55     11.27 o
  -2   4   8      671.93      665.75     29.92 o
  -1   4   8      124.98      118.61     14.18 o
   0   4   8      217.53      265.45     18.22 o
   1   4   8      301.49      430.15     23.96 o
   2   4   8       38.54       62.12     12.69 o
   3   4   8       14.42       27.72      8.30 o
   4   4   8      219.78      221.63     18.93 o
   5   4   8        4.65       19.99      8.79 o
   6   4   8      224.45      226.24     21.84 o
   7   4   8       66.96       51.76     13.68 o
   8   4   8       12.18        3.05      8.01 o
   9   4   8       50.39       38.64     14.46 o
  10   4   8       81.97       71.32     17.51 o
  11   4   8       30.46       22.33     14.53 o
  -6   5   8        5.83        9.93      9.22 o
  -5   5   8       36.27       35.10     11.77 o
  -4   5   8       40.85       37.22     11.27 o
  -3   5   8        6.74        5.25      7.30 o
  -2   5   8      396.84      331.74     24.03 o
  -1   5   8      362.62      490.84     32.33 o
   0   5   8       77.16      116.70     17.94 o
   1   5   8       37.65       66.29     12.62 o
   2   5   8      127.06      126.99     18.33 o
   3   5   8       92.68      120.03     15.10 o
   4   5   8       18.86       14.18      7.52 o
   5   5   8      249.62      234.39     21.20 o
   6   5   8      637.28      723.39     35.80 o
   7   5   8        9.23        6.24      9.15 o
   8   5   8       63.75       44.03     13.47 o
   9   5   8       36.31       28.57     13.40 o
  10   5   8       10.12        0.57      9.78 o
  11   5   8        0.04        3.69     14.32 o
  -6   6   8       16.66       29.99     15.10 o
  -5   6   8       30.11       58.85     18.15 o
  -4   6   8       32.83       35.31     15.39 o
  -3   6   8       25.12       17.80     11.98 o
  -2   6   8        4.05       -3.62      9.22 o
  -1   6   8        0.35       -3.47      8.15 o
   0   6   8        1.25        3.33      8.01 o
   1   6   8      136.08      142.65     16.80 o
   2   6   8      127.60      158.74     15.39 o
   3   6   8       95.86       87.84     13.90 o
   4   6   8       32.06       54.17     12.69 o
   5   6   8      204.92      206.46     21.06 o
   6   6   8       75.53       63.67     14.46 o
   7   6   8       21.14       27.37     11.41 o
   8   6   8      182.62      194.90     24.25 o
   9   6   8      151.77      164.77     24.18 o
  10   6   8       99.62      136.91     23.75 o
  -5   7   8       15.99       23.47     14.53 o
  -4   7   8      103.80      156.26     27.15 o
  -3   7   8      236.52      289.20     33.75 o
  -2   7   8      145.98      205.61     28.22 o
  -1   7   8       14.52       21.77     12.48 o
   0   7   8       32.09       45.02     13.33 o
   1   7   8       19.49       25.31     10.14 o
   2   7   8        6.83       11.77      7.44 o
   3   7   8        0.28       -3.62      5.46 o
   4   7   8       12.75       30.77     10.42 o
   5   7   8        1.86        2.62      6.31 o
   6   7   8        2.44       -6.03      6.52 o
   7   7   8        9.00       14.18     10.63 o
   8   7   8       90.09       87.92     18.86 o
   9   7   8      127.78      117.76     21.91 o
  10   7   8       63.76       67.71     18.79 o
  -4   8   8       21.91       25.88     17.58 o
  -3   8   8       26.07       47.57     18.01 o
  -2   8   8       87.42       86.36     20.35 o
  -1   8   8      198.04      236.88     27.79 o
   0   8   8       16.59       48.07     13.97 o
   1   8   8       95.95      126.77     19.07 o
   2   8   8      268.37      221.21     20.49 o
   3   8   8      177.05      202.06     22.12 o
   4   8   8      105.53      125.49     18.43 o
   5   8   8       71.11       73.17     14.82 o
   6   8   8       32.01       47.01     12.97 o
   7   8   8       40.10       46.16     14.25 o
   8   8   8        6.79        5.46     10.42 o
   9   8   8        3.64        5.81     11.56 o
  -2   9   8        4.45        2.77     12.69 o
  -1   9   8        0.24        3.47      9.78 o
   0   9   8        7.01        7.80     10.78 o
   1   9   8       90.64       91.81     17.37 o
   2   9   8       65.72       91.96     16.87 o
   3   9   8       63.92       55.87     14.46 o
   4   9   8       51.54       50.62     13.97 o
   5   9   8       26.06       12.12      9.57 o
   6   9   8       42.12       20.63     10.28 o
   7   9   8       60.95       82.17     18.79 o
   8   9   8       88.08       91.96     19.99 o
   9   9   8       49.14       63.88     19.78 o
  -1  10   8       45.46       30.49     15.17 o
   0  10   8       31.99       20.77     13.33 o
   1  10   8        1.03       -7.87      7.87 o
   2  10   8        0.27        0.21      9.00 o
   3  10   8       15.97       26.73     12.05 o
   4  10   8        1.78        7.80      9.15 o
   5  10   8        5.32       10.14      9.71 o
   6  10   8        5.33       13.97     10.35 o
   7  10   8        0.41       -4.25      9.08 o
   2  11   8       68.57       47.79     15.67 o
   3  11   8       40.16       34.81     16.66 o
   4  11   8       28.84       40.84     18.15 o
   5  11   8        0.91        8.51     12.62 o
  -3  -9   9        7.25       27.58     12.97 o
  -2  -9   9        4.79       16.98      8.77 o
  -1  -9   9        1.79       -1.84      7.07 o
   0  -9   9        0.35       -6.03      7.32 o
   1  -9   9        1.40        5.10     13.75 o
  -5  -8   9       68.88       67.64     16.52 o
  -4  -8   9       48.79       65.58     16.09 o
  -3  -8   9       50.71       43.42     10.03 o
  -2  -8   9       97.15      113.06     14.12 o
  -1  -8   9       35.04       48.66     10.34 o
   0  -8   9        1.61        5.61      7.08 o
   1  -8   9       31.23        8.08     11.49 o
   2  -8   9        4.61       19.92     13.83 o
   3  -8   9       10.17      -10.14     10.71 o
  -6  -7   9        0.63        0.85     10.63 o
  -5  -7   9        0.09        7.16      9.22 o
  -4  -7   9       19.57       28.58      8.80 o
  -3  -7   9       29.02       31.72      8.94 o
  -2  -7   9       64.55       72.42     14.25 o
  -1  -7   9       72.00       82.94     11.70 o
   0  -7   9        5.88       13.40      7.19 o
   1  -7   9       51.87       40.91     14.04 o
   2  -7   9       37.15       26.59     12.83 o
   3  -7   9        6.34        9.93     12.12 o
   4  -7   9       21.88       54.24     15.53 o
  -7  -6   9       37.23       29.78     12.90 o
  -6  -6   9        6.85       13.26      9.15 o
  -5  -6   9        2.07        8.37      6.66 o
  -4  -6   9       27.87       33.56      9.06 o
  -3  -6   9       44.96       32.63     10.78 o
  -2  -6   9       10.86       10.68      6.72 o
  -1  -6   9        5.34       -0.97      6.27 o
   0  -6   9       31.14       35.59      7.76 o
   1  -6   9        1.18        0.42      4.82 o
   2  -6   9        9.54       12.12      9.86 o
   3  -6   9        7.73       21.98     11.49 o
   4  -6   9        1.33        4.68     10.56 o
   5  -6   9       10.30        0.21     10.85 o
  -7  -5   9       51.41       61.61     15.88 o
  -6  -5   9       15.23       23.82     10.99 o
  -5  -5   9       52.56       47.60      9.36 o
  -4  -5   9      346.14      376.93     19.73 o
  -3  -5   9      157.77      170.76     20.81 o
  -2  -5   9      271.77      289.17     16.73 o
  -1  -5   9      155.59      144.71     12.64 o
   0  -5   9       25.21       25.67      7.19 o
   1  -5   9       28.72       41.41      7.94 o
   2  -5   9        1.59       12.48      9.50 o
   3  -5   9        0.13        5.67      9.64 o
   4  -5   9        9.93       -7.44      7.44 o
   5  -5   9        0.83       13.97     10.49 o
   6  -5   9        1.35        2.69     10.28 o
  -8  -4   9        0.16        6.59     11.49 o
  -7  -4   9        0.03       -5.81      5.81 o
  -6  -4   9        5.36        5.53      7.66 o
  -5  -4   9       18.78       19.42      7.45 o
  -4  -4   9      121.49      120.57     21.80 o
  -3  -4   9      167.98      152.32     12.85 o
  -2  -4   9      180.28      158.84     12.77 o
  -1  -4   9      181.13      179.67     18.33 o
   0  -4   9      246.96      246.75     39.85 o
   1  -4   9      362.83      382.41     15.95 o
   2  -4   9      297.13      314.58     24.46 o
   3  -4   9      193.26      169.66     19.43 o
   4  -4   9       23.63       21.20     10.63 o
   5  -4   9        8.08        3.12      8.58 o
   6  -4   9       22.67       29.28     10.92 o
   8  -4   9       21.12       45.23     13.33 o
  -8  -3   9       47.11       53.53     16.73 o
  -7  -3   9       12.86       12.83      9.22 o
  -6  -3   9       15.92       15.60      9.43 o
  -5  -3   9        0.55        4.80      5.57 o
  -4  -3   9      205.23      196.97     23.68 o
  -3  -3   9        8.76       -3.27      4.38 o
  -2  -3   9        0.63        5.50      5.88 o
  -1  -3   9        8.55        3.90      4.66 o
   0  -3   9       91.65       86.27      9.23 o
   1  -3   9       99.64      105.06      9.54 o
   2  -3   9      123.33      130.17     16.94 o
   3  -3   9      460.37      384.84     24.89 o
   4  -3   9       53.07       60.90     13.61 o
   5  -3   9       52.19       94.08     15.53 o
   6  -3   9       29.61       39.11      8.37 o
   7  -3   9       31.75       46.11      9.31 o
   8  -3   9       35.55       56.51     14.25 o
   9  -3   9       20.53       26.09     11.84 o
  -8  -2   9       81.05       96.49     20.06 o
  -7  -2   9       68.89       72.67     16.31 o
  -6  -2   9       22.89       29.85     11.34 o
  -5  -2   9       73.37       47.22     12.34 o
  -4  -2   9       64.73       64.19      9.11 o
  -3  -2   9      264.40      248.29     19.82 o
  -2  -2   9      118.85      127.76     12.30 o
  -1  -2   9       63.28       58.58      8.23 o
   0  -2   9      303.11      303.01     13.55 o
   1  -2   9       15.30       32.22      7.52 o
   2  -2   9       62.58       80.19     14.39 o
   3  -2   9        8.34        4.75      7.52 o
   4  -2   9        1.43        4.40      7.59 o
   5  -2   9        0.18       -2.13      4.74 o
   6  -2   9        2.55        0.30      5.54 o
   7  -2   9        1.19        4.08      6.06 o
   8  -2   9        6.96       23.54     10.78 o
   9  -2   9       12.80        8.58     10.42 o
  -8  -1   9        2.08        1.84     10.56 o
  -7  -1   9       35.38       41.62     14.32 o
  -6  -1   9       26.37       16.45      9.57 o
  -5  -1   9      218.13      261.19     24.39 o
  -4  -1   9      181.55      182.35     20.14 o
  -3  -1   9       70.63       62.45      8.55 o
  -2  -1   9       87.80      104.25     17.87 o
  -1  -1   9      773.48      824.21     21.88 o
   0  -1   9      218.27      225.89     12.19 o
   1  -1   9      530.98      547.73     22.90 o
   2  -1   9      160.57      166.97     17.80 o
   3  -1   9      881.21      893.97     26.09 o
   4  -1   9        3.09        3.11      4.86 o
   5  -1   9       70.27       87.78     10.67 o
   6  -1   9       71.13       73.58     10.21 o
   7  -1   9       34.66       40.72      8.29 o
   8  -1   9        6.87       12.30      6.38 o
   9  -1   9        0.02        9.64      9.78 o
  10  -1   9        0.33        8.30     11.56 o
  -8   0   9       17.73       24.18     14.11 o
  -7   0   9       30.75       15.46     11.49 o
  -6   0   9        1.49       12.76      8.37 o
  -5   0   9       99.82       84.65     16.66 o
  -4   0   9       44.48       48.35     11.91 o
  -3   0   9       50.30       61.51      8.18 o
  -2   0   9      247.98      243.44     13.07 o
  -1   0   9      429.30      470.71     16.76 o
   0   0   9       27.03       35.27      6.33 o
   1   0   9      499.63      490.96     15.54 o
   2   0   9      168.31      164.04     10.44 o
   3   0   9      254.13      261.38     17.80 o
   4   0   9      383.22      394.09     16.23 o
   5   0   9      148.85      167.31     13.47 o
   6   0   9      323.58      324.18     16.90 o
   7   0   9      240.54      226.65     19.78 o
   8   0   9       45.07       44.69      8.78 o
   9   0   9       49.12       71.54     16.66 o
  10   0   9        6.82       18.01     12.19 o
  -7   1   9       99.82      100.46     19.43 o
  -6   1   9      229.64      238.01     25.81 o
  -5   1   9       52.11       43.39     12.34 o
  -4   1   9      319.31      338.55     25.52 o
  -3   1   9        7.29       16.52      8.30 o
  -2   1   9       74.53       62.08      8.00 o
  -1   1   9     1126.29     1140.35     25.66 o
   0   1   9      190.57      211.83     20.45 o
   1   1   9      538.65      512.00     12.60 o
   2   1   9       69.44       66.52      7.78 o
   3   1   9       10.72        7.37      6.52 o
   4   1   9       33.83       44.60     10.28 o
   5   1   9      152.44      154.77     16.73 o
   6   1   9      389.33      369.88     23.89 o
   7   1   9       70.00       50.41     12.97 o
   8   1   9       27.80       50.34     14.61 o
   9   1   9       46.94       66.36     15.95 o
  10   1   9       90.68      102.66     19.99 o
  -7   2   9        0.15        2.84      8.72 o
  -6   2   9       79.35       77.63     16.87 o
  -5   2   9      277.75      292.82     26.45 o
  -4   2   9       29.98       25.52      9.93 o
  -3   2   9       39.43       52.39     11.77 o
  -2   2   9       66.44       42.43      6.74 o
  -1   2   9     1121.85     1116.19     25.59 o
   0   2   9      269.36      295.55     10.55 o
   1   2   9      214.58      213.16     12.69 o
   2   2   9      539.59      516.86     23.04 o
   3   2   9       72.62       84.37     12.12 o
   4   2   9       57.63       93.73     13.47 o
   5   2   9      295.96      324.22     21.55 o
   6   2   9       31.14       46.58     11.56 o
   7   2   9      140.85      112.66     17.65 o
   8   2   9       20.32        7.80      8.93 o
   9   2   9        0.24       13.61     10.78 o
  10   2   9        3.21       10.85     11.06 o
  -7   3   9        1.01       11.34     12.97 o
  -6   3   9       68.85       27.86     11.70 o
  -5   3   9        9.22       10.14      8.44 o
  -4   3   9       19.39        9.15      7.94 o
  -3   3   9        3.36        5.03      6.59 o
  -2   3   9      235.86      263.18     21.62 o
  -1   3   9        5.29        3.78      4.35 o
   0   3   9      128.47      111.60     12.97 o
   1   3   9      104.46       95.63      8.17 o
   2   3   9       40.95       45.59      9.36 o
   3   3   9      333.50      324.22     20.21 o
   4   3   9       71.03       93.94     13.97 o
   5   3   9      259.75      267.43     22.19 o
   6   3   9      776.81      833.49     36.66 o
   7   3   9       18.04       25.31     10.99 o
   8   3   9       61.23       64.45     14.75 o
   9   3   9       44.46       54.45     15.67 o
  10   3   9       59.18       35.52     14.61 o
  -6   4   9        6.39        8.30      8.37 o
  -5   4   9      212.41      159.38     22.05 o
  -4   4   9      195.16      225.74     23.54 o
  -3   4   9      213.11      215.89     21.34 o
  -2   4   9        7.21        8.65      7.02 o
  -1   4   9       21.97       18.29      8.01 o
   0   4   9       17.19       16.52      7.37 o
   1   4   9       35.02       93.80     15.95 o
   2   4   9        0.68       -2.48      4.68 o
   3   4   9        0.35        4.32      5.25 o
   4   4   9      146.91      135.99     16.45 o
   5   4   9        1.33       -5.60      5.60 o
   6   4   9      814.02      780.53     37.15 o
   7   4   9        8.27       -6.17      6.17 o
   8   4   9        0.75       -4.61      7.94 o
   9   4   9       51.42       49.70     14.68 o
  10   4   9       98.48      101.74     21.20 o
  -6   5   9       23.45       11.41     10.92 o
  -5   5   9       24.18       22.97      9.93 o
  -4   5   9       98.99       68.99     14.89 o
  -3   5   9      168.67      162.79     19.57 o
  -2   5   9      579.04      548.83     30.35 o
  -1   5   9      436.65      696.73     43.32 o
   0   5   9        3.04       39.49     13.47 o
   1   5   9       68.84      139.46     18.29 o
   2   5   9       74.29       60.62     11.34 o
   3   5   9      285.59      289.13     22.26 o
   4   5   9       49.05       56.93     12.12 o
   5   5   9        3.42       -0.92      6.45 o
   6   5   9      132.20      103.58     17.80 o
   7   5   9        3.39        3.33      7.52 o
   8   5   9        2.67       -0.78      7.44 o
   9   5   9       10.88       25.31     12.97 o
  10   5   9       17.14       28.36     15.24 o
  -5   6   9        0.51       -6.10      8.93 o
  -4   6   9       13.52       17.72     15.10 o
  -3   6   9       34.97       32.76     16.38 o
  -2   6   9        8.60       70.76     19.85 o
  -1   6   9       90.92      167.18     26.30 o
   0   6   9       62.01       66.93     17.23 o
   1   6   9       13.20       33.75     11.41 o
   2   6   9      375.98      342.09     23.33 o
   3   6   9       61.77       70.90     13.54 o
   4   6   9      271.43      240.70     21.91 o
   5   6   9       32.71       54.88     13.26 o
   6   6   9       96.16       77.00     15.95 o
   7   6   9       55.04       75.08     16.80 o
   8   6   9      116.08      127.69     21.48 o
   9   6   9       63.26       29.57     13.12 o
  10   6   9       16.57       10.07     11.56 o
  -4   7   9        2.89       -1.21     12.48 o
  -3   7   9       13.20       20.35     16.02 o
  -2   7   9       16.51        9.71     13.26 o
  -1   7   9       26.10       21.06     13.75 o
   0   7   9       24.41       55.30     15.53 o
   1   7   9        8.12       14.61      9.22 o
   2   7   9       42.70       42.40     11.77 o
   3   7   9       38.87       14.18      9.08 o
   4   7   9        2.48        6.88      6.59 o
   5   7   9        1.72       -5.81      5.81 o
   6   7   9        9.19        2.84      7.44 o
   7   7   9       33.38       59.98     15.88 o
   8   7   9      105.73      144.28     23.68 o
   9   7   9      163.06      170.02     25.74 o
  -3   8   9      120.36      128.26     27.51 o
  -2   8   9       61.19       58.00     18.72 o
  -1   8   9       60.32      106.35     23.04 o
   0   8   9       83.07      130.81     22.90 o
   1   8   9        9.14       24.74     11.70 o
   3   8   9       85.53      103.23     18.15 o
   4   8   9        9.62        9.57      8.08 o
   5   8   9        4.12        4.40      8.30 o
   6   8   9        0.08        2.69      7.73 o
   7   8   9        0.01        5.39      9.08 o
   8   8   9        1.09       -3.19      9.00 o
   9   8   9       37.00       24.53     17.02 o
  -1   9   9       43.70       54.81     18.22 o
   0   9   9       19.38       29.35     14.39 o
   1   9   9       38.85       68.63     17.44 o
   3   9   9      147.59      161.01     23.04 o
   4   9   9      301.31      317.49     29.42 o
   5   9   9      140.61      127.69     20.56 o
   6   9   9        3.25        0.64      8.65 o
   7   9   9        1.07       -5.03      8.08 o
   8   9   9        2.96       -2.84     12.12 o
   1  10   9        4.22       -9.22      9.22 o
   3  10   9       42.44       56.44     17.16 o
   4  10   9       60.52       74.16     17.72 o
   5  10   9       12.57        7.73      9.86 o
   6  10   9       29.14       15.67     12.34 o
  -3  -8  10        9.54        8.96      9.54 o
  -2  -8  10       19.70       22.75     10.03 o
  -1  -8  10       17.71       19.48      8.13 o
   0  -8  10        1.44       -0.14     10.92 o
   1  -8  10        0.35        6.31     12.76 o
   2  -8  10        4.64        4.96     13.19 o
  -5  -7  10        0.34       -0.68      7.79 o
  -4  -7  10      117.89      113.32     14.43 o
  -3  -7  10      109.08       89.89     19.71 o
  -2  -7  10       47.90       57.46     19.64 o
  -1  -7  10       58.68       41.79      9.82 o
   0  -7  10        4.59       15.49      7.35 o
   1  -7  10       31.87       20.28     13.40 o
   2  -7  10       34.54       42.26     14.53 o
   3  -7  10       11.35       16.66     13.05 o
   4  -7  10        5.77        4.75     10.85 o
  -6  -6  10        5.45       19.28     12.48 o
  -5  -6  10        0.65        1.81      6.46 o
  -4  -6  10        0.06        2.11      6.23 o
  -3  -6  10       16.89       14.78      7.41 o
  -2  -6  10       41.65       49.67      9.58 o
  -1  -6  10       35.90       44.58     18.97 o
   0  -6  10        8.25        4.73      5.96 o
   1  -6  10       18.95       14.75     10.71 o
   2  -6  10       73.46       73.24     16.80 o
   3  -6  10       92.00      100.61     19.36 o
   4  -6  10       39.93       39.35     14.32 o
   5  -6  10        9.08       14.89     12.62 o
  -6  -5  10       37.68       42.61     14.75 o
  -5  -5  10        0.51        2.50      6.29 o
  -4  -5  10      122.50       98.28     12.32 o
  -3  -5  10      146.91      150.47     14.07 o
  -2  -5  10       19.24        5.24      5.67 o
  -1  -5  10       16.80        3.62      7.94 o
   0  -5  10        0.04       13.19      6.09 o
   1  -5  10        0.12       -4.40      8.79 o
   2  -5  10       12.51       28.64     11.63 o
   3  -5  10       12.24       10.35      9.64 o
   4  -5  10       13.07        3.54      9.71 o
   5  -5  10        1.87        7.80      9.43 o
   6  -5  10       13.58       19.85     13.05 o
  -7  -4  10       22.44       30.63     15.53 o
  -6  -4  10       34.72       45.87     13.68 o
  -5  -4  10        2.24        2.79      6.35 o
  -4  -4  10       80.73       79.65     11.33 o
  -3  -4  10      123.44      126.66     13.26 o
  -2  -4  10      206.79      228.87     15.44 o
  -1  -4  10       89.55      119.42     11.84 o
   0  -4  10      107.89      110.48     11.08 o
   1  -4  10       75.36       52.61     13.40 o
   2  -4  10       43.56       33.04     11.98 o
   3  -4  10       98.77      108.76     18.22 o
   4  -4  10       38.50       17.23     10.35 o
   5  -4  10        0.67        8.65     10.63 o
   6  -4  10        1.84       -3.12      8.65 o
  -7  -3  10        0.85        0.71      9.64 o
  -6  -3  10        0.13       17.51      9.15 o
  -5  -3  10       19.96       22.40     10.28 o
  -4  -3  10        8.17        0.53      5.01 o
  -3  -3  10       20.78       22.18      9.50 o
  -2  -3  10        2.16        4.70      5.27 o
  -1  -3  10      297.37      308.57     16.11 o
   0  -3  10      158.40      184.79     12.89 o
   1  -3  10       96.73      115.78     17.30 o
   2  -3  10       56.69       43.67     12.83 o
   3  -3  10      136.27      105.00     17.44 o
   4  -3  10      234.11      247.79     23.68 o
   5  -3  10       12.17       26.87     11.06 o
   6  -3  10       41.53       50.06     13.90 o
   7  -3  10       24.65       22.83     12.19 o
  -7  -2  10       13.49        0.92     10.21 o
  -6  -2  10       70.48       55.37     15.53 o
  -5  -2  10       15.28       17.58      9.71 o
  -4  -2  10      162.36      177.94     13.67 o
  -3  -2  10        0.51       -3.39      3.96 o
  -2  -2  10       41.08       41.07     17.12 o
  -1  -2  10        0.07        3.55      4.28 o
   0  -2  10        5.28        3.53      8.22 o
   1  -2  10        0.04        0.85      6.38 o
   2  -2  10       29.51       18.29      9.15 o
   3  -2  10       60.97       41.05     11.56 o
   4  -2  10       63.67       71.32     14.61 o
   5  -2  10      118.65      139.46     19.64 o
   6  -2  10       62.74       47.43     13.47 o
   7  -2  10       65.25       83.78     11.44 o
   8  -2  10       13.72       27.51     12.05 o
   9  -2  10        9.48       14.46     10.71 o
  -7  -1  10       22.12       16.24     11.91 o
  -6  -1  10       62.26       66.86     16.66 o
  -5  -1  10      200.18      209.01     23.68 o
  -4  -1  10      135.29      185.19     21.06 o
  -3  -1  10      132.57      118.32     11.23 o
  -2  -1  10       99.81       77.84     15.39 o
  -1  -1  10      130.03      137.33     11.16 o
   0  -1  10      524.69      498.95     17.85 o
   1  -1  10       73.31       76.50     13.90 o
   2  -1  10      304.36      292.53     23.11 o
   3  -1  10       89.16      101.39     16.24 o
   4  -1  10       30.07       24.18      9.50 o
   5  -1  10        0.04        5.96      6.20 o
   6  -1  10        2.70       -0.92      5.04 o
   7  -1  10        3.82        5.67      5.88 o
   8  -1  10        0.04        5.54      6.20 o
   9  -1  10        5.67       17.58     11.70 o
  -7   0  10       12.39       16.38     11.84 o
  -6   0  10       13.93        9.64     10.63 o
  -5   0  10       13.56       20.42     11.27 o
  -4   0  10       17.11       31.05     10.42 o
  -3   0  10      107.44      100.87     10.49 o
  -2   0  10       71.83       59.60      8.57 o
  -1   0  10       68.61       84.12      9.40 o
   0   0  10      428.76      442.15     27.08 o
   1   0  10      220.03      205.82     19.78 o
   2   0  10       30.72       22.12      8.93 o
   3   0  10      264.45      250.91     21.91 o
   4   0  10      212.79      241.91     30.84 o
   5   0  10      187.73      221.33     20.53 o
   6   0  10      160.21      138.42     12.54 o
   7   0  10      116.58      119.60     12.56 o
   8   0  10       50.68       68.40     10.56 o
   9   0  10        0.22        1.20      6.41 o
  -7   1  10       30.03       27.72     14.04 o
  -6   1  10        8.49        5.10      9.15 o
  -5   1  10       95.95       87.92     17.30 o
  -4   1  10      101.37       81.18     15.60 o
  -3   1  10       74.24       61.40     13.12 o
  -2   1  10        1.16        8.06      4.69 o
  -1   1  10      144.53      154.12     11.48 o
   0   1  10       34.70       44.51     13.51 o
   1   1  10       57.27       43.25     10.85 o
   2   1  10       64.51       63.38     13.12 o
   3   1  10        3.54        7.41      4.51 o
   4   1  10       22.10       25.20      6.52 o
   5   1  10       32.41       33.25     10.63 o
   6   1  10      451.66      394.41     25.45 o
   7   1  10      360.85      326.98     18.40 o
   8   1  10        7.80       23.76      7.44 o
   9   1  10       51.24       46.37     11.41 o
  10   1  10       24.60       46.86     15.60 o
  -6   2  10       50.33       31.83     12.97 o
  -5   2  10       90.15      113.79     20.14 o
  -4   2  10      121.99      139.60     19.92 o
  -3   2  10      316.92      306.92     25.03 o
  -2   2  10      131.67      149.91     11.66 o
  -1   2  10      458.34      458.58     17.57 o
   0   2  10       19.91       29.72      7.69 o
   1   2  10       21.79       23.51      5.72 o
   2   2  10       16.88       19.57      7.23 o
   3   2  10        4.90       17.37      8.01 o
   4   2  10        2.35        7.87      6.95 o
   5   2  10       17.79       26.09      9.36 o
   6   2  10        0.05       -6.17      6.17 o
   7   2  10      263.05      251.98     23.54 o
   8   2  10       31.81       38.57     12.27 o
   9   2  10        3.58       -3.05      9.43 o
  10   2  10       12.28        1.63     11.56 o
  -6   3  10        4.33       -1.21      9.43 o
  -5   3  10       39.03       37.36     12.97 o
  -4   3  10       18.32       12.83      9.64 o
  -3   3  10       95.52      166.83     20.14 o
  -2   3  10       14.01       45.80     12.27 o
  -1   3  10      666.87      693.40     21.81 o
   0   3  10      640.52      649.51     19.42 o
   1   3  10       82.47       88.27     12.41 o
   2   3  10       50.53       44.95     10.49 o
   3   3  10       43.31       43.04     10.49 o
   4   3  10      127.82      103.80     15.31 o
   5   3  10       27.39       41.55     11.84 o
   6   3  10       54.06       57.36     13.05 o
   7   3  10      313.71      309.26     26.94 o
   8   3  10        4.87       -3.97      6.74 o
   9   3  10        2.52       -5.96     10.56 o
  10   3  10        1.49        4.82     11.06 o
  -5   4  10        3.75        9.22      9.86 o
  -4   4  10        2.36        9.36      8.72 o
  -3   4  10        4.98       10.00      8.01 o
  -2   4  10       25.70       28.15     10.42 o
  -1   4  10        1.99       -0.78      6.24 o
   0   4  10        0.15       -0.57      5.46 o
   1   4  10        2.95        0.78      5.32 o
   2   4  10       83.20       57.85     11.49 o
   3   4  10      167.19      129.53     16.31 o
   4   4  10        6.73       -1.28      5.67 o
   5   4  10       58.30       66.29     14.04 o
   6   4  10       89.69       98.05     17.23 o
   7   4  10      121.29       80.40     16.94 o
   8   4  10       42.64       72.53     17.37 o
   9   4  10      102.56       94.23     19.64 o
  10   4  10       63.04       69.55     19.92 o
  -5   5  10       56.92       35.31     13.33 o
  -4   5  10       27.71        8.65      8.51 o
  -3   5  10       71.92       42.89     11.98 o
  -2   5  10      200.80      202.56     20.99 o
  -1   5  10       90.51       74.02     14.25 o
   0   5  10       27.90      101.60     22.90 o
   1   5  10       25.71       29.21      9.36 o
   2   5  10       40.44       51.40     11.70 o
   3   5  10        0.54       -4.61      4.61 o
   4   5  10        9.47       11.13      8.08 o
   5   5  10       28.04       22.26      9.71 o
   6   5  10        5.14        7.94      8.01 o
   7   5  10        3.22        6.24      8.51 o
   8   5  10        5.19        3.97      9.00 o
   9   5  10       50.62       53.46     15.81 o
  10   5  10       80.58       90.33     21.91 o
  -4   6  10       10.27        6.59     17.72 o
  -3   6  10       88.51      179.45     36.16 o
  -2   6  10      136.00      309.76     43.60 o
  -1   6  10      130.32      213.41     34.24 o
   0   6  10      271.96      457.44     39.99 o
   2   6  10       38.46       30.27     10.56 o
   3   6  10      408.04      389.52     27.65 o
   4   6  10      171.35      165.27     19.50 o
   5   6  10       60.63       30.35     10.56 o
   6   6  10       19.15       14.68     10.21 o
   7   6  10        4.40        0.92      9.08 o
   8   6  10       13.49       27.79     12.83 o
   9   6  10        1.98        0.50     12.12 o
  -3   7  10        5.39      -12.55     14.61 o
  -2   7  10        0.22        1.99     14.61 o
  -1   7  10        2.91       20.49     13.68 o
   0   7  10       12.21       18.93     12.55 o
   2   7  10      190.72      188.17     22.05 o
   3   7  10      121.25      144.92     19.99 o
   4   7  10      149.15      139.32     19.92 o
   5   7  10      194.20      247.44     25.24 o
   6   7  10       64.93       43.11     13.54 o
   7   7  10       27.26       38.57     14.25 o
   8   7  10       17.34       38.71     15.10 o
   9   7  10       31.86       27.30     14.82 o
  -2   8  10       63.58      106.85     28.64 o
  -1   8  10       16.08        6.59     14.53 o
   0   8  10       44.37       48.64     17.87 o
   2   8  10        1.86       11.41      9.29 o
   3   8  10        3.59       -0.64      6.31 o
   4   8  10       27.37       26.09     10.56 o
   5   8  10        6.88       -6.88      6.88 o
   6   8  10        1.56        4.82      7.66 o
   7   8  10       29.72       64.23     17.30 o
   8   8  10        6.36       20.99     12.62 o
   0   9  10       32.05       17.16     15.67 o
   2   9  10       88.93       95.71     20.99 o
   3   9  10       69.95       49.77     15.53 o
   4   9  10       24.62       54.17     15.53 o
   5   9  10       22.46       26.16     11.98 o
   6   9  10        6.98        1.13      8.72 o
   7   9  10        0.60       14.46     12.69 o
  -3  -7  11       87.77       62.21     11.73 o
  -2  -7  11       48.67       68.82     12.19 o
  -1  -7  11       49.70       68.63     17.87 o
   0  -7  11       20.45        5.60     11.63 o
   1  -7  11        0.25       12.05     13.90 o
   2  -7  11        1.79       -8.30     12.55 o
  -4  -6  11        2.26       12.93      7.22 o
  -3  -6  11       18.95       15.30      7.75 o
  -2  -6  11       33.74       52.73     10.56 o
  -1  -6  11       57.24       42.64     14.18 o
   0  -6  11       50.55       32.40     14.04 o
   1  -6  11       42.87       59.84     16.17 o
   2  -6  11       21.79        3.05     10.85 o
   3  -6  11       13.60        9.71     13.33 o
   4  -6  11       27.31       10.42     12.83 o
  -5  -5  11        2.56       12.03     15.35 o
  -4  -5  11       16.14        5.76      9.04 o
  -3  -5  11       23.01       15.62     11.80 o
  -2  -5  11        0.81        4.06      6.18 o
  -1  -5  11        1.15        4.31      5.93 o
   0  -5  11       30.00       36.09     13.33 o
   1  -5  11       26.83       35.31     14.11 o
   2  -5  11       44.41       52.54     15.10 o
   3  -5  11       21.28       27.15     13.19 o
   4  -5  11       54.43       40.41     14.75 o
   5  -5  11        9.14       -5.39      8.93 o
  -6  -4  11       38.87       35.10     15.39 o
  -5  -4  11       39.55       31.34     11.98 o
  -4  -4  11       37.43       32.44      8.65 o
  -3  -4  11       28.02       27.43      7.99 o
  -2  -4  11       31.18       48.27      9.32 o
  -1  -4  11       45.02       49.83      8.92 o
   0  -4  11       12.21       12.34     10.00 o
   1  -4  11       51.21       58.42     15.88 o
   2  -4  11        2.21        5.39      9.36 o
   3  -4  11        0.07        5.96      9.57 o
   4  -4  11        5.82       -7.30      9.08 o
   5  -4  11        2.78        7.59     10.28 o
   6  -4  11        4.16       -6.38      9.57 o
  -6  -3  11       19.43       14.11     12.34 o
  -5  -3  11        6.09        2.62      7.73 o
  -4  -3  11       87.70       94.39     11.96 o
  -3  -3  11       93.52       65.53     10.40 o
  -2  -3  11        3.57        6.38      5.59 o
  -1  -3  11        1.41       -4.47      4.47 o
   0  -3  11      320.67      352.16     27.86 o
   1  -3  11       83.07       94.72     17.02 o
   2  -3  11      110.52      120.10     18.36 o
   3  -3  11       66.54       84.65     16.38 o
   4  -3  11      185.62      190.01     22.83 o
   5  -3  11        6.34        0.00      9.15 o
   6  -3  11        4.92        0.21     10.21 o
   7  -3  11        5.33       17.65     12.62 o
  -6  -2  11        1.78       -6.10      8.93 o
  -5  -2  11        0.77       -5.53      5.53 o
  -4  -2  11       29.49       23.96     10.07 o
  -3  -2  11        0.19        9.56      6.39 o
  -2  -2  11       42.41       34.71      7.83 o
  -1  -2  11       92.18       93.20     24.92 o
   0  -2  11      138.54      123.01     18.15 o
   1  -2  11       24.99       28.57     10.71 o
   2  -2  11       87.61       77.56     14.89 o
   3  -2  11       13.74        0.57      7.80 o
   4  -2  11       60.67       74.16     15.95 o
   5  -2  11       91.91      116.28     19.43 o
   6  -2  11       46.15       56.29     14.89 o
   7  -2  11       52.33       52.47     14.68 o
   8  -2  11       40.06       37.43     14.25 o
  -6  -1  11       57.98       48.14     16.09 o
  -5  -1  11      113.83       86.64     17.02 o
  -4  -1  11       34.32       52.11     12.97 o
  -3  -1  11      147.13      161.80     13.52 o
  -2  -1  11       22.77       29.07      7.23 o
  -1  -1  11       65.99       74.61      9.71 o
   0  -1  11      186.68      192.28     20.56 o
   1  -1  11       23.77       34.81     10.63 o
   2  -1  11       24.24       26.87     11.20 o
   3  -1  11       38.64       24.53     10.14 o
   4  -1  11        2.50        2.41      6.95 o
   5  -1  11        1.91        9.50      8.86 o
   6  -1  11       23.56       42.04     12.83 o
   7  -1  11      139.90      115.28     19.43 o
   8  -1  11       20.71       14.55     10.81 o
  -6   0  11       30.36       29.85     13.47 o
  -5   0  11       65.58       69.91     16.17 o
  -4   0  11      299.66      301.39     26.66 o
  -3   0  11       30.50       30.56     11.56 o
  -2   0  11       86.16      118.85     15.92 o
  -1   0  11        4.76        4.62      4.91 o
   0   0  11      775.12      723.74     33.75 o
   1   0  11      149.78      144.56     18.58 o
   2   0  11       70.91       64.09     13.97 o
   3   0  11       71.30       68.13     14.39 o
   4   0  11        2.40       -2.84      7.30 o
   5   0  11        0.59        1.91      5.60 o
   6   0  11       49.80       42.47     17.23 o
   7   0  11        0.57       -1.16      5.16 o
   8   0  11        1.12       16.09     10.00 o
   9   0  11        8.36       21.80      9.18 o
  -6   1  11        0.05       -0.78     10.71 o
  -5   1  11       14.68        5.88      9.00 o
  -4   1  11        0.43       -3.97      6.38 o
  -3   1  11       56.92       73.81     14.89 o
  -2   1  11        0.28       -3.94      3.94 o
  -1   1  11       31.27       45.19      8.00 o
   0   1  11       19.31       24.81      9.00 o
   1   1  11      171.77      191.22     20.14 o
   2   1  11      143.70      121.45     17.23 o
   3   1  11       69.47      100.75     16.31 o
   4   1  11      127.86      134.85     18.58 o
   5   1  11       28.81       29.34      7.38 o
   6   1  11       25.88       29.67     10.17 o
   7   1  11      250.14      252.12     17.12 o
   8   1  11       45.55       43.13      9.17 o
   9   1  11        4.53       15.39      7.55 o
  -5   2  11       14.08       14.68     10.78 o
  -4   2  11      140.03      183.70     23.26 o
  -3   2  11       60.40       38.21     11.98 o
  -2   2  11       80.68       77.07     14.75 o
  -1   2  11       25.63       20.27     10.78 o
   0   2  11        0.43        1.42      6.74 o
   1   2  11       54.21       70.12     14.46 o
   2   2  11       37.33       22.19      9.22 o
   3   2  11       25.56       36.80      9.86 o
   4   2  11        2.41        0.35      7.09 o
   5   2  11       26.98       31.20     10.63 o
   6   2  11        6.01       -1.42      7.73 o
   7   2  11      162.27      133.57     19.36 o
   8   2  11       20.18       38.43     13.40 o
   9   2  11        5.85       21.41     13.12 o
  -5   3  11       18.85       -6.59      9.71 o
  -4   3  11       86.06       91.74     18.43 o
  -3   3  11      107.50       85.93     16.66 o
  -2   3  11      189.63      187.17     20.92 o
  -1   3  11      338.41      354.64     17.04 o
   2   3  11       48.70       59.98     11.70 o
   3   3  11      101.11      118.12     15.60 o
   4   3  11      101.96      108.05     16.02 o
   5   3  11       10.42       16.02      9.29 o
   6   3  11        0.24       -5.60      6.24 o
   7   3  11       32.43       21.20     11.63 o
   8   3  11        0.56        7.44      9.22 o
   9   3  11        0.61        9.29     10.92 o
  -5   4  11        0.52        0.14      8.93 o
  -4   4  11        0.48       -2.34      8.22 o
  -3   4  11       44.13       36.66     12.19 o
  -2   4  11      125.83       96.07     16.24 o
  -1   4  11       61.28       42.11     10.78 o
   1   4  11      114.36      115.14     15.67 o
   2   4  11        1.00        9.15      6.24 o
   3   4  11      273.25      278.42     22.48 o
   4   4  11      192.20      189.37     20.14 o
   5   4  11      216.02      265.45     24.74 o
   6   4  11       18.90       25.74     10.71 o
   7   4  11       12.17       21.62      9.78 o
   8   4  11        4.69       -2.48      9.50 o
   9   4  11       19.21        5.96     11.06 o
  -4   5  11       26.91       11.70     10.07 o
  -3   5  11       13.88       23.68     10.07 o
  -2   5  11       12.09       21.34      9.29 o
  -1   5  11       23.43        9.57      8.79 o
   1   5  11        7.93        4.32      7.37 o
   2   5  11        2.84       -0.43      5.96 o
   3   5  11       74.95       59.84     12.62 o
   4   5  11       48.89       44.24     12.27 o
   5   5  11       48.21       89.26     17.16 o
   6   5  11       34.19       21.91     11.56 o
   7   5  11       26.08        5.74     10.00 o
   8   5  11       26.45       15.31     11.27 o
   9   5  11       35.53       34.74     15.17 o
  -3   6  11        7.77       66.29     32.76 o
  -2   6  11      151.37      535.43     69.13 o
  -1   6  11      118.13      349.82     53.03 o
   1   6  11      142.73      191.85     21.48 o
   2   6  11       28.64       48.35     12.41 o
   3   6  11       49.56       67.28     14.11 o
   4   6  11       37.12       31.69     11.34 o
   5   6  11        3.06       -0.57      7.23 o
   6   6  11        6.48       -0.21      8.65 o
   7   6  11        0.00        3.76     10.00 o
   8   6  11        3.99       -2.27     10.42 o
  -2   7  11       59.92      227.66     47.43 o
  -1   7  11       16.39       21.34     21.13 o
   1   7  11       41.65       71.89     15.88 o
   2   7  11       47.61       36.58     11.91 o
   3   7  11      176.24      153.36     21.06 o
   4   7  11       95.40      112.09     18.79 o
   5   7  11      153.04      169.80     22.69 o
   6   7  11      100.97      128.19     22.05 o
   7   7  11        4.91       -8.51      9.08 o
   8   7  11        3.82        1.56      9.64 o
   2   8  11       15.16        9.57      9.08 o
   3   8  11       31.34       21.91     11.20 o
   4   8  11       89.83       73.31     16.52 o
   5   8  11       99.85      152.36     23.47 o
   6   8  11       18.14       10.71     10.56 o
   7   8  11        8.61       -8.15      8.15 o
   2   9  11       15.54       47.01     16.31 o
   3   9  11       15.86       28.64     13.40 o
   4   9  11        5.36       17.72     11.49 o
   5   9  11       11.72        7.37     10.49 o
  -2  -6  12       21.09       18.50     13.40 o
  -1  -6  12       32.92       42.40     15.74 o
   0  -6  12       10.19       -6.45     10.35 o
   1  -6  12       14.89       -6.88     11.91 o
   2  -6  12       21.16       26.45     15.60 o
  -3  -5  12        6.44        9.60     10.56 o
  -2  -5  12       15.22        1.62     10.92 o
  -1  -5  12        0.59       14.18     11.41 o
   0  -5  12       49.40       67.78     17.02 o
   1  -5  12       44.70       31.20     13.90 o
   2  -5  12        5.49        1.99     10.56 o
   3  -5  12       15.22       18.15     13.19 o
   4  -5  12       25.02        3.19     11.70 o
  -4  -4  12        0.42        4.13      6.42 o
  -3  -4  12       69.01       58.50     10.56 o
  -2  -4  12        0.21        7.32      6.22 o
  -1  -4  12        1.10       -5.88     10.07 o
   0  -4  12        0.41       15.39     10.63 o
   1  -4  12       16.78       -4.54      9.15 o
   2  -4  12        0.05       -2.62      9.93 o
   3  -4  12        1.77       12.97     11.91 o
   4  -4  12        3.62       -2.84     10.49 o
   5  -4  12        8.68        7.80     11.63 o
  -5  -3  12       37.66       47.93     14.96 o
  -4  -3  12       93.76      140.17     21.27 o
  -3  -3  12       32.69       41.77      8.85 o
  -2  -3  12      102.55       96.07     11.90 o
  -1  -3  12        9.61        7.37      9.00 o
   0  -3  12        5.97       -4.75      8.44 o
   1  -3  12      174.48      164.70     22.05 o
   2  -3  12        0.24       -3.19      7.44 o
   3  -3  12       21.52       20.63     11.06 o
   4  -3  12        0.19       12.55     10.42 o
   5  -3  12        4.31        5.32      9.29 o
   6  -3  12        0.07        4.25     10.35 o
  -5  -2  12        2.72       13.68      9.86 o
  -4  -2  12       23.34       35.45     12.05 o
  -3  -2  12       54.88       46.43      9.16 o
  -2  -2  12       33.71       30.54      7.59 o
  -1  -2  12        2.30       -5.53      7.59 o
   0  -2  12       13.90        6.31      8.58 o
   1  -2  12      248.38      251.13     24.89 o
   2  -2  12       96.71       85.65     16.38 o
   3  -2  12       19.64       24.11     10.85 o
   4  -2  12       55.54       75.65     17.37 o
   5  -2  12       18.37       10.07      9.78 o
   6  -2  12       15.38       11.98     11.49 o
   7  -2  12       23.48       10.85     11.70 o
  -5  -1  12        3.55       11.34      9.43 o
  -4  -1  12       71.77       80.83     17.23 o
  -3  -1  12       31.52       38.64     11.63 o
  -2  -1  12        0.31        5.70      5.67 o
  -1  -1  12        2.38        1.28      8.30 o
   0  -1  12       49.89       21.77     11.20 o
   1  -1  12       32.64       38.50     12.83 o
   2  -1  12       25.59       16.94     10.21 o
   3  -1  12       34.99       48.35     13.75 o
   4  -1  12       19.48       -4.25      7.37 o
   5  -1  12       26.69       19.07     11.91 o
   6  -1  12        3.33       -6.31      7.94 o
   7  -1  12       55.39       16.59     10.78 o
  -5   0  12       61.27       45.87     13.33 o
  -4   0  12       35.81       42.82     12.48 o
  -3   0  12      152.94      195.97     22.19 o
  -2   0  12      166.88      172.16     14.09 o
  -1   0  12       28.81       28.36     11.34 o
   0   0  12       39.44       49.77     13.05 o
   1   0  12        4.35       16.87      9.43 o
   2   0  12       29.97       46.16     12.83 o
   3   0  12       19.85       11.63      8.08 o
   4   0  12        3.34       -2.84      7.23 o
   5   0  12        3.53       -0.14      7.37 o
   6   0  12        0.03       -4.54      6.81 o
   7   0  12        3.12        3.26      9.08 o
   8   0  12       54.84       46.94     14.25 o
  -5   1  12        1.42       -0.14      9.00 o
  -4   1  12       40.93       34.32     12.05 o
  -3   1  12       16.95       18.22     10.63 o
  -2   1  12      161.38      174.77     19.92 o
  -1   1  12       73.42       88.20     16.17 o
   0   1  12      357.85      401.43     28.36 o
   1   1  12      182.18      185.05     21.41 o
   2   1  12        1.04       12.69      8.58 o
   3   1  12       17.99       22.62     10.85 o
   4   1  12       34.63       48.71     13.61 o
   5   1  12       58.94       65.79     14.25 o
   6   1  12       11.48       15.31      9.29 o
   7   1  12        0.40        9.64      8.58 o
   8   1  12       58.48       59.10     10.80 o
  -4   2  12        0.68       -2.48      7.87 o
  -3   2  12        3.44       -6.88      6.88 o
  -2   2  12        0.68        4.18      7.52 o
  -1   2  12       28.63       18.22      9.86 o
   0   2  12       16.17        9.50      8.86 o
   1   2  12       74.49       44.03     13.12 o
   2   2  12        9.08       16.09      8.58 o
   3   2  12        4.65        4.89      7.37 o
   4   2  12      109.57       78.84     15.67 o
   5   2  12        8.38       14.61      8.30 o
   6   2  12       60.75       40.15      8.44 o
   7   2  12       35.96       20.29      7.12 o
   8   2  12       39.21       33.13      9.78 o
  -4   3  12       15.69       25.67     12.90 o
  -3   3  12       18.39       11.41      9.64 o
  -2   3  12       40.60       35.24     12.62 o
   0   3  12      126.64      124.92     18.36 o
   1   3  12       54.48       53.17     13.47 o
   2   3  12        2.58        5.25      7.94 o
   4   3  12        0.02       -2.27      6.17 o
   5   3  12        7.39       14.18      9.71 o
   6   3  12        4.85       11.91      9.78 o
   7   3  12        0.99        6.45      9.71 o
   8   3  12        6.58       17.09     12.05 o
  -3   4  12        1.14       -2.41      7.73 o
  -2   4  12       44.59       37.29     11.56 o
   0   4  12       99.60       84.58     15.81 o
   3   4  12       19.20       25.45      9.50 o
   4   4  12      181.22      156.90     19.85 o
   5   4  12       73.38       35.95     11.70 o
   6   4  12       33.27       45.45     13.19 o
   7   4  12       20.38       10.35      9.57 o
   8   4  12        4.74       -0.35     10.99 o
  -3   5  12        7.85        8.44      9.22 o
  -2   5  12       18.58       11.13      9.86 o
   2   5  12       37.26       28.01     10.35 o
   3   5  12      181.15      172.14     20.49 o
   4   5  12      139.07      134.99     19.57 o
   5   5  12       74.29      101.32     18.15 o
   6   5  12      101.16      116.28     20.56 o
   7   5  12       23.85       22.69     11.63 o
   8   5  12        7.19        9.86     11.49 o
  -2   6  12        8.87      117.20     59.27 o
   1   6  12        7.15       11.27      8.51 o
   2   6  12        6.11        4.68      7.87 o
   3   6  12        5.61       -1.42      6.03 o
   4   6  12       19.29       24.25     10.71 o
   5   6  12       66.54       85.79     17.65 o
   6   6  12       29.76       21.55     11.63 o
   7   6  12        0.20        5.10     10.14 o
   1   7  12       21.52       17.65      9.57 o
   2   7  12       43.76       51.12     14.53 o
   3   7  12       52.01       49.77     13.54 o
   4   7  12       65.01       70.83     16.80 o
   5   7  12       23.35       35.38     13.26 o
   6   7  12        5.11       -6.95      8.65 o
   2   8  12       46.22       75.22     17.87 o
   3   8  12       30.07       36.37     13.54 o
   4   8  12       16.22       18.58     10.92 o
   5   8  12       39.40       40.70     13.68 o
   0  -5  13        4.22       -6.66     10.42 o
   1  -5  13       84.26      139.96     23.68 o
  -2  -4  13        1.03       -8.93      8.93 o
  -1  -4  13       10.54        3.05     10.63 o
   0  -4  13       22.10       24.25     13.90 o
   1  -4  13       23.40        5.03     10.78 o
   2  -4  13       25.21       43.25     16.09 o
   3  -4  13       35.70       10.85     13.12 o
  -3  -3  13       40.53       47.54     12.23 o
  -2  -3  13       34.20       30.42     13.75 o
  -1  -3  13        8.90        8.08     10.63 o
   0  -3  13       17.12       15.60     11.63 o
   1  -3  13       23.23       16.24     11.27 o
   2  -3  13       21.11        1.13     10.21 o
   3  -3  13        1.62       -6.10      9.50 o
   4  -3  13        7.57       14.75     12.97 o
   5  -3  13        3.29       -1.21     11.41 o
  -3  -2  13      111.47      128.40     20.49 o
  -2  -2  13       48.50       55.44     14.89 o
  -1  -2  13       65.79       80.33     17.16 o
   0  -2  13        5.02        9.00     10.35 o
   1  -2  13      126.04      125.92     20.56 o
   2  -2  13       18.18        3.05     10.00 o
   3  -2  13       13.80       28.79     12.41 o
   4  -2  13       13.74        4.89     10.14 o
   5  -2  13        4.55        6.10     10.92 o
   6  -2  13        0.09       -3.62     10.00 o
  -4  -1  13        0.19       -5.46      8.86 o
  -3  -1  13        3.70       15.74     10.49 o
  -2  -1  13       20.14       32.19     12.34 o
  -1  -1  13       14.68        0.00      9.29 o
   0  -1  13       28.82       21.27     11.20 o
   1  -1  13       44.23       56.58     15.39 o
   2  -1  13       53.47       80.26     17.51 o
   3  -1  13       16.49        6.17      9.29 o
   4  -1  13       10.15       13.75     11.27 o
   5  -1  13       20.42        7.02      9.29 o
   6  -1  13        8.81       16.17     12.97 o
  -4   0  13        3.69        6.31     10.42 o
  -3   0  13       23.64        4.89      8.72 o
  -2   0  13        8.40        0.00      7.94 o
  -1   0  13       56.02       30.27     12.12 o
   0   0  13        0.90        3.69      8.86 o
   1   0  13        0.16        4.82      9.50 o
   2   0  13        0.00       -7.59      7.59 o
   3   0  13        0.20        0.00      8.65 o
   4   0  13       28.05       21.77     10.49 o
   5   0  13        5.76       20.70     10.85 o
   6   0  13        3.01       14.18     11.27 o
   7   0  13        0.16        6.81     10.99 o
  -3   1  13       66.75       69.77     15.46 o
  -1   1  13       50.62       44.74     13.75 o
   0   1  13      171.75      195.54     22.97 o
   1   1  13      148.58      116.56     18.93 o
   2   1  13       17.90       26.02     10.99 o
   3   1  13       19.07       26.59     11.41 o
   4   1  13       28.47       50.76     13.68 o
   5   1  13       16.35       24.18     11.56 o
   6   1  13        1.21        5.46      8.72 o
   7   1  13        2.08        1.70      9.57 o
  -3   2  13        0.18        9.64      9.50 o
  -1   2  13       98.83       92.17     16.59 o
   0   2  13       18.25       24.32      9.78 o
   1   2  13       36.64       32.19     11.63 o
   2   2  13       91.48       54.24     14.68 o
   3   2  13        6.77        7.80      9.36 o
   4   2  13      115.19      104.86     18.50 o
   5   2  13      116.24      113.16     19.21 o
   6   2  13       58.29       53.60     13.97 o
   7   2  13        5.97        8.51     10.00 o
  -3   3  13       17.44       18.01     11.20 o
   0   3  13        0.01        6.45      8.72 o
   1   3  13        0.18       -3.69      7.80 o
   2   3  13        4.09        8.01      7.94 o
   3   3  13        2.24        3.40      7.66 o
   4   3  13       72.50       78.34     16.73 o
   7   3  13       17.75       13.12     12.19 o
   1   4  13       22.00       34.03     11.13 o
   2   4  13       41.13       61.40     14.75 o
   6   4  13        6.58        0.71      9.50 o
   7   4  13        0.48        6.31     11.06 o
   4   5  13       85.50       84.65     17.37 o
   5   5  13       62.73       53.32     15.03 o
   6   5  13       65.01      104.15     20.42 o
   3   6  13       22.10       29.99     12.19 o
   4   6  13       12.48        7.16      8.86 o
   5   6  13       31.09       23.26     12.62 o
   6   6  13       60.29       80.47     18.36 o
   0  -3  14        0.23       -1.91     11.77 o
   1  -3  14       24.53       17.23     14.39 o
   2  -3  14        0.30       -9.64      9.64 o
  -1  -2  14       37.22       28.50     14.53 o
   0  -2  14       18.84       23.04     13.19 o
   1  -2  14        8.10        6.88     10.56 o
   2  -2  14        5.25        8.51     11.27 o
   3  -2  14        5.20       -2.62      9.36 o
  -1  -1  14       50.54       69.20     15.95 o
   0  -1  14       16.57       52.11     15.74 o
   1  -1  14       81.56      109.26     20.56 o
   2  -1  14       62.39       39.21     15.74 o
   3  -1  14        2.22        4.47     10.63 o
   4  -1  14       15.59       31.20     14.96 o
  -1   0  14       11.34        5.67     10.14 o
   0   0  14       30.79       18.50     11.41 o
   1   0  14        4.62       14.75     10.92 o
   2   0  14       17.11       12.05     11.06 o
   3   0  14        4.15        3.26     10.28 o
   4   0  14        0.32       -6.59      9.43 o
   5   0  14       53.05       36.37     14.89 o
  -1   1  14       22.61       19.50     11.63 o
   0   1  14       53.44       66.72     16.31 o
   1   1  14       10.63       24.67     11.63 o
   2   1  14        3.23        0.21      8.30 o
   3   1  14        0.30        9.50     10.07 o
   4   1  14        0.23       12.76      9.43 o
   5   1  14        0.02        0.85      8.58 o
   0   2  14      153.54      136.34     21.70 o
   1   2  14       89.48      105.07     19.92 o
   2   2  14       77.71       72.18     17.02 o
   3   2  14       33.89       28.93     12.27 o
   4   2  14        2.29       -0.28      9.29 o
   5   2  14       41.45       50.48     15.03 o
   0   3  14        8.45        6.59     10.78 o
   1   3  14       13.01       23.18     10.71 o
   2   3  14       68.16      112.09     20.14 o
   3   3  14       32.58       42.47     13.40 o
   4   3  14       54.52       58.42     14.82 o
   5   3  14       55.23       55.66     14.89 o
   1   4  14        4.30        7.44     10.07 o
   2   4  14        2.78       -3.83      7.52 o
   3   4  14        2.37       12.05     11.20 o
   4   4  14        8.20       18.79     10.56 o
   2   5  14        5.45       21.41     10.00 o
 
